# Supplementary material for: The impact of beverage consumption on chronic renal failure risk and the mediation of serum metabolites: based on Mendelian randomization study
Source: Genes Nutr. 2025 Jul 11;20:14. doi: 10.1186/s12263-025-00773-w (PMC12247210; doi:10.1186/s12263-025-00773-w)
Supplement: Supplementary file 1 — Supplementary Material 1. [file 12263_2025_773_MOESM1_ESM.csv]

	chr.exposure	pos.exposure	other_allele.exposure	effect_allele.exposure	beta.exposure	se.exposure	pval.exposure	eaf.exposure	samplesize.exposure	ncase.exposure	SNP	ncontrol.exposure	exposure	mr_keep.exposure	pval_origin.exposure	id.exposure
1084691	2	27730940	T	C	0.02839	0.002973	1.34091114365474e-21	0.6066	112176	NA	rs1260326	NA	ieu-a-1283	TRUE	reported	u38fyy
2367482	3	85569361	T	G	0.01869	0.002976	3.3589999702871e-10	0.2269	111977	NA	rs9841829	NA	ieu-a-1283	TRUE	reported	u38fyy
3045985	4	39414993	A	G	0.02694	0.003042	8.4294647716772e-19	0.6063	107311	NA	rs11940694	NA	ieu-a-1283	TRUE	reported	u38fyy
3303223	4	100248642	G	C	-0.03427	0.002976	1.14788927979018e-30	0.009985	112071	NA	rs145452708	NA	ieu-a-1283	TRUE	reported	u38fyy
