# Supplementary material for: The impact of beverage consumption on chronic renal failure risk and the mediation of serum metabolites: based on Mendelian randomization study
Source: Genes Nutr. 2025 Jul 11;20:14. doi: 10.1186/s12263-025-00773-w (PMC12247210; doi:10.1186/s12263-025-00773-w)
Supplement: Supplementary file 2 — Supplementary Material 2. [file 12263_2025_773_MOESM2_ESM.xls]

## Sheet: Sheet1
[[1]]
[[1]]$`Main MR results`
Exposure MR Analysis Causal Estimate Sd T-stat P-value
1 beta.exposure Raw -0.1201232 0.08068601 -1.488774 0.1423642
2 beta.exposure Outlier-corrected NA NA NA NA
[[1]]$`MR-PRESSO results`
[[1]]$`MR-PRESSO results`$`Global Test`
[[1]]$`MR-PRESSO results`$`Global Test`$RSSobs
[1] 70.82112
[[1]]$`MR-PRESSO results`$`Global Test`$Pvalue
[1] 0.108
attr(	id.exposure)
[1] "tj1oKM"
attr(	id.outcome)
[1] "0DtcRH"
attr(	exposure)
[1] "Water consumption"
attr(	outcome)
[1] "Renal failure"
[[1]]
[[1]]$`Main MR results`
Exposure MR Analysis Causal Estimate Sd T-stat P-value
1 beta.exposure Raw 0.005253318 0.1127491 0.046593 0.963755
2 beta.exposure Outlier-corrected NA NA NA NA
[[1]]$`MR-PRESSO results`
[[1]]$`MR-PRESSO results`$`Global Test`
[[1]]$`MR-PRESSO results`$`Global Test`$RSSobs
[1] 21.85532
[[1]]$`MR-PRESSO results`$`Global Test`$Pvalue
[1] 0.094
attr(	id.exposure)
[1] "kP2o2C"
attr(	id.outcome)
[1] "WXu0Ol"
attr(	exposure)
[1] "Coffee consumption"
attr(	outcome)
[1] "Renal failure"
[[1]]
[[1]]$`Main MR results`
Exposure MR Analysis Causal Estimate Sd T-stat P-value
1 beta.exposure Raw -0.6964056 0.3328809 -2.092056 0.1275267
2 beta.exposure Outlier-corrected NA NA NA NA
[[1]]$`MR-PRESSO results`
[[1]]$`MR-PRESSO results`$`Global Test`
[[1]]$`MR-PRESSO results`$`Global Test`$RSSobs
[1] 4.373014
[[1]]$`MR-PRESSO results`$`Global Test`$Pvalue
[1] 0.555
attr(	id.exposure)
[1] "JV757y"
attr(	id.outcome)
[1] "MG3XWX"
attr(	exposure)
[1] "Alcohol consumption"
attr(	outcome)
[1] "Renal failure"
[[1]]
[[1]]$`Main MR results`
Exposure MR Analysis Causal Estimate Sd T-stat P-value
1 beta.exposure Raw -0.7951178 0.4069846 -1.95368 0.06249035
2 beta.exposure Outlier-corrected NA NA NA NA
[[1]]$`MR-PRESSO results`
[[1]]$`MR-PRESSO results`$`Global Test`
[[1]]$`MR-PRESSO results`$`Global Test`$RSSobs
[1] 33.14872
[[1]]$`MR-PRESSO results`$`Global Test`$Pvalue
[1] 0.187
attr(	id.exposure)
[1] "OQTQok"
attr(	id.outcome)
[1] "jpLWUD"
attr(	exposure)
[1] "Tea consumption"
attr(	outcome)
[1] "Renal failure"
