# Supplementary material for: The impact of beverage consumption on chronic renal failure risk and the mediation of serum metabolites: based on Mendelian randomization study
Source: Genes Nutr. 2025 Jul 11;20:14. doi: 10.1186/s12263-025-00773-w (PMC12247210; doi:10.1186/s12263-025-00773-w)
Supplement: Supplementary file 3 — Supplementary Material 3. [file 12263_2025_773_MOESM3_ESM.csv]

	chromosome	variant_id	base_pair_location	effect_allele	other_allele	N	effect_allele_frequency	T	SE_T	P_noSPA	beta	standard_error	p_value	CONVERGE
1	1	rs72720396	91191582	G	A	232585	0.230492	959.774	128.589	8.39931e-14	0.0580448	0.0078208	1.15496e-13	1
2	1	rs2210636	96189879	A	G	232189	0.485079	-1002.85	152.716	5.14212e-11	-0.0429999	0.00658291	6.48748e-11	1
3	1	rs9661233	173844051	T	A	232106	0.331084	989.223	143.352	5.17557e-12	0.0481381	0.00700878	6.4988e-12	1
4	1	rs9804056	174907168	G	T	229695	0.457017	887.23	151.315	4.53268e-09	0.0387502	0.00663953	5.33754e-09	1
5	1	rs2794776	236734216	A	G	232488	0.272085	855.592	135.624	2.81646e-10	0.046515	0.0074135	3.51051e-10	1
6	2	rs10865037	100871361	C	T	227403	0.396982	918.606	147.629	4.8962e-10	0.0421489	0.00681137	6.09266e-10	1
7	2	rs2060199	166196681	T	A	232261	0.444181	-941.626	152.03	5.87673e-10	-0.0407401	0.00661199	7.20381e-10	1
8	2	rs2360970	208409339	C	G	230922	0.460452	932.29	151.653	7.86953e-10	0.040537	0.00662357	9.35108e-10	1
9	3	rs6805189	71532113	C	T	231801	0.478417	952.375	152.247	3.96302e-10	0.0410878	0.00660297	4.88898e-10	1
10	4	rs1655082	35948083	G	T	227528	0.434692	1021.01	149.608	8.81844e-12	0.0456163	0.00671869	1.12554e-11	1
11	4	rs7376752	42127229	G	A	228346	0.259037	-831.024	132.647	3.72988e-10	-0.0472301	0.00757901	4.61387e-10	1
12	6	rs80292109	26237068	G	A	228196	0.276468	778.175	135.396	9.06257e-09	0.0424488	0.00742366	1.07755e-08	1
13	7	rs56016333	104596248	C	T	230186	0.342725	915.128	144.31	2.27704e-10	0.0439427	0.00696494	2.80613e-10	1
14	7	rs12705984	114337615	A	G	224497	0.44361	-896.567	149.33	1.92586e-09	-0.0402059	0.00673017	2.31531e-09	1
15	8	rs55642448	10464755	T	C	232054	0.386705	817.595	148.542	3.7096e-08	0.0370546	0.0067677	4.37006e-08	1
16	9	rs4075777	124621004	C	T	232262	0.296538	-884.63	139.389	2.20314e-10	-0.0455305	0.00721377	2.76137e-10	1
17	10	rs72772094	11073891	T	C	232585	0.0817615	463.35	83.7682	3.17795e-08	0.0660315	0.0120008	3.74936e-08	1
18	11	rs35926073	28644440	T	C	223475	0.373022	877.365	144.992	1.43846e-09	0.041734	0.00693451	1.76245e-09	1
19	11	rs641325	57681828	T	G	229051	0.330667	-829.8	142.729	6.10593e-09	-0.0407335	0.00704142	7.25831e-09	1
20	14	rs17181636	42196975	C	T	232065	0.234283	762.26	129.215	3.65356e-09	0.0456538	0.00777448	4.29888e-09	1
21	17	rs898751	2291863	T	C	231558	0.492531	-1147.46	152.211	4.74892e-14	-0.0495277	0.00660558	6.48713e-14	1
22	18	rs12954661	35160655	C	T	231609	0.336727	-868.96	144.176	1.66943e-09	-0.0418037	0.00697445	2.04955e-09	1
