# Supplementary material for: The impact of beverage consumption on chronic renal failure risk and the mediation of serum metabolites: based on Mendelian randomization study
Source: Genes Nutr. 2025 Jul 11;20:14. doi: 10.1186/s12263-025-00773-w (PMC12247210; doi:10.1186/s12263-025-00773-w)
Supplement: Supplementary file 4 — Supplementary Material 4. [file 12263_2025_773_MOESM4_ESM.csv]

	SNP	CHR	BP	effect_allele	other_allele	P	BETA	SE	samplesize.exposure	exposure
1	rs1421085	16	53800954	T	C	5.8522477564217e-13	-0.0288532	0.00400523	445799	Water consumption
2	rs2472297	15	75027880	C	T	2.45428841224775e-79	0.0837789	0.00444226	445799	Water consumption
3	rs7777102	7	73058017	A	G	2.99595585731154e-14	0.0440718	0.00580007	445799	Water consumption
4	rs10789340	1	72940273	A	G	2.94947888775468e-09	-0.0240923	0.00405978	445799	Water consumption
5	rs17444495	5	60355284	G	A	1.28198445359313e-09	-0.0240507	0.00396246	445799	Water consumption
6	rs4801116	18	52614832	A	G	2.91245663179308e-09	-0.0241038	0.0040603	445799	Water consumption
7	rs2907824	16	6528247	G	A	1.61788502527739e-10	0.0254767	0.00398458	445799	Water consumption
8	rs429358	19	45411941	T	C	3.80160958590165e-11	-0.0358945	0.00542901	445799	Water consumption
9	rs1427041	18	35208320	A	G	1.19580984351108e-08	-0.0298889	0.00524337	445799	Water consumption
10	rs17075255	5	164759108	C	T	4.94990306344981e-11	0.0306401	0.00466191	445799	Water consumption
11	rs9631031	2	117506773	G	A	6.33754142443944e-09	-0.0235954	0.00406285	445799	Water consumption
12	rs9920756	15	36332806	A	C	5.83434097042253e-09	-0.0239721	0.0041179	445799	Water consumption
13	rs60315614	2	172827089	C	T	2.42963327490816e-11	0.0393151	0.00588765	445799	Water consumption
14	rs7104568	11	9457344	A	G	6.06537873548277e-15	-0.0310318	0.00397712	445799	Water consumption
15	rs72742341	15	51096434	C	T	6.30518574366081e-10	0.030612	0.00495131	445799	Water consumption
16	rs11012726	10	21797272	T	C	4.4410596748116e-11	0.0283042	0.00429596	445799	Water consumption
17	rs11215686	11	115675044	C	T	5.2627079884268e-09	0.0229645	0.00393319	445799	Water consumption
18	rs8045829	16	19271032	T	G	4.67800921570621e-10	0.0251215	0.00403264	445799	Water consumption
19	rs10009346	4	46751606	G	A	4.13636821900004e-12	0.0303781	0.00438202	445799	Water consumption
20	rs9479509	6	153427265	G	A	4.69122184953323e-08	0.0237122	0.0043408	445799	Water consumption
21	rs11125629	2	24732568	A	G	2.12575014669917e-09	-0.0236338	0.00394693	445799	Water consumption
22	rs1547731	6	79776104	A	G	2.50077144996128e-08	0.0219378	0.00393629	445799	Water consumption
23	rs2289292	16	30097630	C	T	1.554831511447e-09	0.0252076	0.00417443	445799	Water consumption
24	rs9494877	6	100056899	T	C	1.52257618804545e-08	-0.0253324	0.00447648	445799	Water consumption
25	rs4603502	15	47874654	T	C	8.08744161295393e-12	0.0295734	0.0043255	445799	Water consumption
26	rs11714200	3	18699311	G	A	1.17681434951295e-09	0.0246104	0.00404552	445799	Water consumption
27	rs2917704	16	64305723	G	A	6.01476179854933e-09	0.0234322	0.00402868	445799	Water consumption
28	rs224415	20	34135629	G	A	6.10398121487246e-13	-0.0340102	0.00472486	445799	Water consumption
29	rs1381273	14	98649060	C	T	1.79609253400806e-14	-0.0303515	0.00396004	445799	Water consumption
30	rs9480155	6	155872431	T	C	2.36789617149582e-08	-0.0220404	0.00394797	445799	Water consumption
31	rs62059799	17	7445509	C	T	1.0656725576093e-08	-0.0352016	0.0061542	445799	Water consumption
32	rs10972033	9	34269732	G	T	2.8018916859963e-08	0.0218664	0.00393749	445799	Water consumption
33	rs34967813	1	237841390	A	G	2.33184197750691e-11	0.0282514	0.00422699	445799	Water consumption
34	rs62082233	18	22689978	A	G	6.33763041288562e-09	0.0242006	0.00416706	445799	Water consumption
35	rs318543	4	129836255	T	C	4.20687215424291e-08	0.0290471	0.00529869	445799	Water consumption
36	rs4904185	14	84951576	A	G	1.15112744749402e-08	0.0227942	0.00399421	445799	Water consumption
37	rs2972140	2	227104111	T	C	2.12378982346502e-09	-0.0246223	0.00411191	445799	Water consumption
38	rs778139	2	61684564	G	A	1.59437168773875e-11	0.0263921	0.0039163	445799	Water consumption
39	rs1443749	7	121960438	C	T	4.91822358038356e-08	-0.0222088	0.00407184	445799	Water consumption
40	rs4410790	7	17284577	T	C	9.723995211964e-76	0.0750777	0.0040767	445799	Water consumption
41	rs9361501	6	79930225	G	A	3.46218430324779e-08	0.0228031	0.00413377	445799	Water consumption
42	rs713666	22	24955609	T	C	2.76468885967009e-09	-0.0996684	0.0167651	445799	Water consumption
43	rs3825036	11	61516476	G	A	2.17908851644964e-08	-0.0320876	0.00573285	445799	Water consumption
44	rs12402939	1	150615094	A	C	1.92464412868379e-11	0.0270137	0.00402491	445799	Water consumption
45	rs10817299	9	115008834	A	G	2.63963216820003e-08	0.0264409	0.00475231	445799	Water consumption
46	rs4075274	9	87596562	T	C	1.41720267203691e-12	0.0280647	0.00396262	445799	Water consumption
47	rs12733867	1	26843970	A	G	3.45925812701798e-08	0.024887	0.00451142	445799	Water consumption
48	rs34940743	14	80102233	A	G	1.28283218325233e-10	0.0264524	0.00411442	445799	Water consumption
49	rs2198234	2	104159202	G	T	1.11808166519517e-11	-0.0267002	0.00393204	445799	Water consumption
50	rs13137669	4	152710943	C	T	1.72181332140323e-08	0.0221725	0.00393279	445799	Water consumption
51	rs9324858	5	141264461	T	C	1.49375532627739e-09	-0.0237414	0.00392742	445799	Water consumption
52	rs117810762	10	135315795	G	A	9.87907787177529e-09	0.0861266	0.0150235	445799	Water consumption
53	rs7786041	7	127495218	T	C	8.04721234719137e-10	0.0375065	0.00610458	445799	Water consumption
54	rs6079597	20	14868186	A	G	1.43520856343281e-08	0.0269717	0.00475764	445799	Water consumption
55	rs10275521	7	75770972	T	C	3.799396804861e-08	0.023549	0.00428169	445799	Water consumption
56	rs113173628	17	43794899	C	T	1.80755881048163e-12	-0.0338589	0.00480365	445799	Water consumption
