# Supplementary material for: The impact of beverage consumption on chronic renal failure risk and the mediation of serum metabolites: based on Mendelian randomization study
Source: Genes Nutr. 2025 Jul 11;20:14. doi: 10.1186/s12263-025-00773-w (PMC12247210; doi:10.1186/s12263-025-00773-w)
Supplement: Supplementary file 5 — Supplementary Material 5. [file 12263_2025_773_MOESM5_ESM.csv]

	SNP	CHR	BP	effect_allele	other_allele	P	BETA	SE	samplesize.exposure	exposure
1	rs2472297	15	75027880	C	T	1.24926760711153e-94	-0.112858016375706	0.00546843578035026	105037	Coffee consumption
2	rs907389	15	77897476	A	C	1.16337699309585e-09	0.0310610831666622	0.0051043556391375	105037	Coffee consumption
3	rs66723169	18	57808978	C	A	9.58954404927747e-12	-0.0394811448848721	0.0057953698408507	105037	Coffee consumption
4	rs56113850	19	41353107	T	C	9.09175775499844e-10	-0.0302280827182014	0.00493552779014555	105037	Coffee consumption
5	rs11127048	2	27752463	G	A	3.41288520988135e-09	-0.0300469737045773	0.00508375060242742	105037	Coffee consumption
6	rs7564708	2	639055	T	C	1.00672889109591e-08	-0.0374286003005852	0.00653250786907579	105037	Coffee consumption
7	rs6062678	20	62888802	G	T	1.02650655796431e-09	-0.0302260591087605	0.00495084427301908	105037	Coffee consumption
8	rs4148155	4	89054667	A	G	1.36003714571551e-09	0.0467988578104265	0.00772240628729009	105037	Coffee consumption
9	rs4410790	7	17284577	T	C	2.75020211885257e-86	-0.100175850649773	0.00508825165282715	105037	Coffee consumption
10	rs79624003	7	73012785	A	G	1.99623324579856e-11	-0.0484273293322688	0.00722117128143346	105037	Coffee consumption
11	rs1057868	7	75615006	C	T	2.9348464128337e-22	-0.0520406908712985	0.00536350001932834	105037	Coffee consumption
