# Supplementary material for: The impact of beverage consumption on chronic renal failure risk and the mediation of serum metabolites: based on Mendelian randomization study
Source: Genes Nutr. 2025 Jul 11;20:14. doi: 10.1186/s12263-025-00773-w (PMC12247210; doi:10.1186/s12263-025-00773-w)
Supplement: Supplementary file 6 — Supplementary Material 6. [file 12263_2025_773_MOESM6_ESM.xls]

## Sheet: Sheet1
id.exposure	id.outcome	outcome	exposure	method	Q	Q_df	Q_pval
tj1oKM	0DtcRH	Renal failure	Water consumption	MR Egger	66.7448493690457	53	0.0971517183163152
tj1oKM	0DtcRH	Renal failure	Water consumption	Inverse variance weighted	68.0677872700055	54	0.094389283281126
kP2o2C	WXu0Ol	Renal failure	Coffee consumption	MR Egger	9.4232755109537	9	0.399154081777659
kP2o2C	WXu0Ol	Renal failure	Coffee consumption	Inverse variance weighted	17.0468711518953	10	0.0733332533437682
OQTQok	jpLWUD	Renal failure	Tea consumption	MR Egger	30.261037239778	23	0.142053869405373
OQTQok	jpLWUD	Renal failure	Tea consumption	Inverse variance weighted	30.646639944153	24	0.164234613516947
znyUJb	d5xe9e	Renal failure	Alcohol consumption	MR Egger	36.5762973491501	20	0.0131478541366677
znyUJb	d5xe9e	Renal failure	Alcohol consumption	Inverse variance weighted	36.5821758205735	21	0.0187905749223937
