# Supplementary material for: The impact of beverage consumption on chronic renal failure risk and the mediation of serum metabolites: based on Mendelian randomization study
Source: Genes Nutr. 2025 Jul 11;20:14. doi: 10.1186/s12263-025-00773-w (PMC12247210; doi:10.1186/s12263-025-00773-w)
Supplement: Supplementary file 7 — Supplementary Material 7. [file 12263_2025_773_MOESM7_ESM.xls]

## Sheet: Sheet1
id.exposure	id.outcome	outcome	exposure	egger_intercept	se	pval
tj1oKM	0DtcRH	Renal failure	Water consumption	0.00702176687236355	0.0068508998832838	0.310046522106678
kP2o2C	WXu0Ol	Renal failure	Coffee consumption	-0.0283988	0.0105244631425117	0.0244592162960711
OQTQok	jpLWUD	Renal failure	Tea consumption	0.00792417318573291	0.0146373315476543	0.593460146672069
znyUJb	d5xe9e	Renal failure	Alcohol consumption	-0.00224544	0.0396053065050081	0.955350485608918
