# Supplementary material for: The impact of beverage consumption on chronic renal failure risk and the mediation of serum metabolites: based on Mendelian randomization study
Source: Genes Nutr. 2025 Jul 11;20:14. doi: 10.1186/s12263-025-00773-w (PMC12247210; doi:10.1186/s12263-025-00773-w)
Supplement: Supplementary file 8 — Supplementary Material 8. [file 12263_2025_773_MOESM8_ESM.csv]

	SNP	pval.exposure	effect_allele.exposure	other_allele.exposure	beta.exposure	se.exposure	exposure	mr_keep.exposure	pval_origin.exposure	id.exposure	eaf.exposure	data_source.exposure	samplesize.exposure
286	rs2465018	1.17105717744601e-15	G	A	-0.0115345	0.00144047	Tea consumption	TRUE	reported	oTBkvf	NA	textfile	434171
498	rs4926833	2.29058577872387e-08	G	A	-0.00697823	0.00124868	Tea consumption	TRUE	reported	oTBkvf	NA	textfile	434171
614	rs2285859	2.09331316687354e-08	A	G	-0.00714731	0.00127537	Tea consumption	TRUE	reported	oTBkvf	NA	textfile	434171
2282	rs2869657	5.07028307381989e-09	A	G	0.00766248	0.00131098	Tea consumption	TRUE	reported	oTBkvf	NA	textfile	434171
3802	rs325502	1.55171489658547e-08	G	A	-0.00689096	0.0012184	Tea consumption	TRUE	reported	oTBkvf	NA	textfile	434171
4312	rs2117137	4.0701066661178e-12	A	G	-0.00850128	0.0012259	Tea consumption	TRUE	reported	oTBkvf	NA	textfile	434171
4565	rs57462170	2.07519486287022e-11	G	A	-0.0129479	0.00193234	Tea consumption	TRUE	reported	oTBkvf	NA	textfile	434171
8843	rs10741694	2.78115006606499e-09	T	C	-0.00742105	0.00124849	Tea consumption	TRUE	reported	oTBkvf	NA	textfile	434171
9919	rs13034607	6.68866110838203e-09	C	T	-0.00725829	0.00125174	Tea consumption	TRUE	reported	oTBkvf	NA	textfile	434171
19371	rs11007604	1.13403521398071e-08	C	T	0.0101119	0.00177111	Tea consumption	TRUE	reported	oTBkvf	NA	textfile	434171
19624	rs2350826	8.36696858523611e-09	T	G	-0.00832766	0.00144555	Tea consumption	TRUE	reported	oTBkvf	NA	textfile	434171
23076	rs56188862	2.77155524894604e-08	T	C	0.00687989	0.00123844	Tea consumption	TRUE	reported	oTBkvf	NA	textfile	434171
113544	rs1542329	2.85337423431495e-10	G	A	0.00808051	0.00128129	Tea consumption	TRUE	reported	oTBkvf	NA	textfile	434171
141614	rs4726481	7.19273216021479e-09	G	T	-0.00714552	0.00123489	Tea consumption	TRUE	reported	oTBkvf	NA	textfile	434171
151328	rs11704820	6.03129436075194e-15	A	G	0.00967218	0.0012395	Tea consumption	TRUE	reported	oTBkvf	NA	textfile	434171
349203	rs977474	4.21130831927014e-16	C	T	-0.0132169	0.00162523	Tea consumption	TRUE	reported	oTBkvf	NA	textfile	434171
4655649	rs12446615	1.45576504678201e-08	A	G	0.0068673	0.00121187	Tea consumption	TRUE	reported	oTBkvf	NA	textfile	434171
5293075	rs56163935	8.02229224309015e-09	T	C	-0.00901306	0.0015626	Tea consumption	TRUE	reported	oTBkvf	NA	textfile	434171
5559823	rs10752269	4.32528600955824e-08	G	A	0.00660431	0.00120582	Tea consumption	TRUE	reported	oTBkvf	NA	textfile	434171
5641229	rs57631352	1.74264828892898e-09	A	G	0.00794761	0.00132017	Tea consumption	TRUE	reported	oTBkvf	NA	textfile	434171
5713327	rs4357628	1.01168434644501e-08	A	C	0.00734106	0.00128144	Tea consumption	TRUE	reported	oTBkvf	NA	textfile	434171
5740803	rs2472297	1.65054712667934e-36	C	T	-0.0171971	0.00136275	Tea consumption	TRUE	reported	oTBkvf	NA	textfile	434171
5741105	rs4817505	5.9207256506269e-12	T	C	-0.00851247	0.001237	Tea consumption	TRUE	reported	oTBkvf	NA	textfile	434171
5741748	rs4410790	6.18052039200282e-20	T	C	-0.0114382	0.00125129	Tea consumption	TRUE	reported	oTBkvf	NA	textfile	434171
5744829	rs1093707	3.59289123677529e-09	T	G	0.00851736	0.00144315	Tea consumption	TRUE	reported	oTBkvf	NA	textfile	434171
5744930	rs72797284	3.83741811272961e-11	A	G	0.00895943	0.00135539	Tea consumption	TRUE	reported	oTBkvf	NA	textfile	434171
