# Supplementary material for: The impact of beverage consumption on chronic renal failure risk and the mediation of serum metabolites: based on Mendelian randomization study
Source: Genes Nutr. 2025 Jul 11;20:14. doi: 10.1186/s12263-025-00773-w (PMC12247210; doi:10.1186/s12263-025-00773-w)
Supplement: Supplementary file 9 — Supplementary Material 9. [file 12263_2025_773_MOESM9_ESM.csv]

id.exposure	id.outcome	outcome	exposure	method	nsnp	b	se	pval	lo_ci	up_ci	or	or_lci95	or_uci95	id
bRWpy2	5VUBvW	Renal failure	IoK9M1	MR Egger	26	0.130971244379527	0.0523489170627684	0.0195716362496524	0.0283673669365006	0.233575121822553	1.13993500130243	1.02877355239737	1.26310771128031	GCST90199621
bRWpy2	5VUBvW	Renal failure	IoK9M1	Weighted median	26	0.0836560935553903	0.0415049282022688	0.0438449457856029	0.00230643427894335	0.165005752831837	1.08725491553336	1.00230909614456	1.17939990358119	GCST90199621
bRWpy2	5VUBvW	Renal failure	IoK9M1	Inverse variance weighted	26	0.0624673400633791	0.0315702012826775	0.0478519954969628	0.000589745549331125	0.124344934577427	1.06445969316402	1.00058991948343	1.13240640976657	GCST90199621
bRWpy2	5VUBvW	Renal failure	IoK9M1	Simple mode	26	0.0679036753384249	0.0739053021054966	0.366984113941627	-0.0769507167883484	0.212758067465198	1.07026221086817	0.925935485556552	1.23708532384838	GCST90199621
bRWpy2	5VUBvW	Renal failure	IoK9M1	Weighted mode	26	0.0856031401323845	0.0419070579471077	0.0517621527700272	0.00346530655605333	0.167740973708716	1.08937391371962	1.00347131767226	1.18263023864564	GCST90199621
GAr4my	5VUBvW	Renal failure	JajL4Z	MR Egger	22	0.0893334277907861	0.0745933792090861	0.245072205967513	-0.0568695954590227	0.235536451040595	1.0934451805626	0.944717256754472	1.26558751239823	GCST90199627
GAr4my	5VUBvW	Renal failure	JajL4Z	Weighted median	22	0.103059413952373	0.0462118524790828	0.0257374129145984	0.0124841830933707	0.193634644811375	1.10855727088833	1.01256243580847	1.21365278760136	GCST90199627
GAr4my	5VUBvW	Renal failure	JajL4Z	Inverse variance weighted	22	0.0779035385596858	0.034428688445483	0.0236510621001742	0.0104233092065392	0.145383767912832	1.08101837705093	1.01047782112752	1.15648330630143	GCST90199627
GAr4my	5VUBvW	Renal failure	JajL4Z	Simple mode	22	0.109173794322004	0.0924042571121741	0.250619501183881	-0.0719385496178567	0.290286138261866	1.11535617606847	0.930588079047297	1.33680994577929	GCST90199627
GAr4my	5VUBvW	Renal failure	JajL4Z	Weighted mode	22	0.117504116881365	0.0762220446081816	0.138105142275051	-0.0318910905506712	0.266899324313401	1.12468626013411	0.96861206734179	1.30590896643052	GCST90199627
y1x3hR	5VUBvW	Renal failure	biXtKm	MR Egger	20	0.244799918694277	0.139564771932622	0.0964362229016553	-0.0287470342936626	0.518346871682217	1.27736571063582	0.971662230602578	1.67924933924444	GCST90199652
y1x3hR	5VUBvW	Renal failure	biXtKm	Weighted median	20	0.09843862920919	0.0640033325961553	0.12404287051962	-0.0270079026792743	0.223885161097654	1.1034466829208	0.973353549393021	1.25092735605496	GCST90199652
y1x3hR	5VUBvW	Renal failure	biXtKm	Inverse variance weighted	20	0.105598190345605	0.0499965060330954	0.034676895438321	0.00760503852073838	0.203591342170473	1.11137522548294	1.00763403027406	1.22579711949716	GCST90199652
y1x3hR	5VUBvW	Renal failure	biXtKm	Simple mode	20	0.201571528141462	0.115609313646299	0.0973955116264322	-0.0250227266052848	0.428165782888208	1.2233237360067	0.975287746796803	1.53444044385105	GCST90199652
y1x3hR	5VUBvW	Renal failure	biXtKm	Weighted mode	20	0.11815666071491	0.0845558642511445	0.178405117460785	-0.0475728332173336	0.283886154647153	1.12542040672319	0.953541021143022	1.32828170344549	GCST90199652
mGKCYz	5VUBvW	Renal failure	K7SYHt	MR Egger	18	0.0883682099976316	0.129300191393264	0.504109962853423	-0.165060165133167	0.34179658512843	1.09239027700622	0.847842691984889	1.40747396725689	GCST90199684
mGKCYz	5VUBvW	Renal failure	K7SYHt	Weighted median	18	0.120183028560886	0.0719385286925427	0.0947937820040927	-0.0208164876764972	0.26118254479827	1.12770323459194	0.979398679806342	1.29846467177246	GCST90199684
mGKCYz	5VUBvW	Renal failure	K7SYHt	Inverse variance weighted	18	0.112043661360168	0.0532402604742677	0.0353356186497726	0.00769275083060311	0.216394571889732	1.11856169750404	1.00772241605855	1.24159217973615	GCST90199684
mGKCYz	5VUBvW	Renal failure	K7SYHt	Simple mode	18	0.136704774231209	0.131918794085561	0.314588302407365	-0.12185606217649	0.395265610638908	1.14648962527143	0.885275784002008	1.4847785115198	GCST90199684
mGKCYz	5VUBvW	Renal failure	K7SYHt	Weighted mode	18	0.139635716293012	0.127979653718243	0.290462123987001	-0.111204404994745	0.390475837580769	1.14985484916663	0.894755837673383	1.477683764087	GCST90199684
nuNNRI	5VUBvW	Renal failure	zXtCsf	MR Egger	16	0.000495946125633481	0.105385519424739	0.996311555936283	-0.206059671946855	0.207051564198122	1.00049606912725	0.813784514727739	1.23004599648098	GCST90199695
nuNNRI	5VUBvW	Renal failure	zXtCsf	Weighted median	16	-0.0765422818834415	0.0639816716965237	0.231573362835183	-0.201946358408628	0.048861794641745	0.92631374717091	0.817138759390057	1.05007521468973	GCST90199695
nuNNRI	5VUBvW	Renal failure	zXtCsf	Inverse variance weighted	16	-0.110771684792524	0.0478018446539249	0.0204868598902015	-0.204463300314216	-0.0170800692708307	0.895143100382556	0.815084654719325	0.983064968188385	GCST90199695
nuNNRI	5VUBvW	Renal failure	zXtCsf	Simple mode	16	-0.078064965730377	0.115135037320035	0.50807800113008	-0.303729638877646	0.147599707416892	0.924904337505881	0.738060382312037	1.15904884483493	GCST90199695
nuNNRI	5VUBvW	Renal failure	zXtCsf	Weighted mode	16	-0.078064965730377	0.101693318498323	0.454609708467747	-0.277383869987091	0.121253938526337	0.924904337505881	0.757763558585345	1.12891155010702	GCST90199695
5zVHH9	5VUBvW	Renal failure	5WJBsJ	MR Egger	28	0.121592534229521	0.0920705011836915	0.198126823515152	-0.058865648090514	0.302050716549557	1.12929385942766	0.942833432120136	1.3526298256875	GCST90199703
5zVHH9	5VUBvW	Renal failure	5WJBsJ	Weighted median	28	0.132715902441434	0.0565763463731617	0.0189870944173349	0.021826263550037	0.243605541332831	1.14192553398704	1.02206619889132	1.27584096469103	GCST90199703
5zVHH9	5VUBvW	Renal failure	5WJBsJ	Inverse variance weighted	28	0.0936643756281913	0.0417706798650365	0.024938928147477	0.0117938430927198	0.175534908163663	1.09819110435856	1.01186366467846	1.19188359439265	GCST90199703
5zVHH9	5VUBvW	Renal failure	5WJBsJ	Simple mode	28	0.15690616771711	0.117273599683401	0.192073320217543	-0.0729500876623566	0.386762423096577	1.16988583569194	0.929647229734244	1.47220668741613	GCST90199703
5zVHH9	5VUBvW	Renal failure	5WJBsJ	Weighted mode	28	0.177134187237171	0.113200530588285	0.129280412910899	-0.0447388527158667	0.399007227190209	1.1937912739326	0.956247170580469	1.49034438957086	GCST90199703
tXNSoe	5VUBvW	Renal failure	39yYJv	MR Egger	23	-0.0756857966425635	0.0502413210969318	0.14684845411861	-0.17415878599255	0.0227871927074227	0.927107461077387	0.840163480874139	1.02304880413402	GCST90199710
tXNSoe	5VUBvW	Renal failure	39yYJv	Weighted median	23	-0.063270594702844	0.0448811780608845	0.158617767250195	-0.151237703702178	0.0246965142964896	0.938689434931204	0.859643333968009	1.02500399925657	GCST90199710
tXNSoe	5VUBvW	Renal failure	39yYJv	Inverse variance weighted	23	-0.0641012478049629	0.0302686880074458	0.0341969911644569	-0.123427876299557	-0.00477461931036916	0.937910033391121	0.883885388030176	0.995236761064886	GCST90199710
tXNSoe	5VUBvW	Renal failure	39yYJv	Simple mode	23	-0.0844036565464505	0.0725324194311519	0.257024385574776	-0.226567198631508	0.0577598855386071	0.919060196544937	0.797265765344478	1.05946057336133	GCST90199710
tXNSoe	5VUBvW	Renal failure	39yYJv	Weighted mode	23	-0.0721016785761629	0.0420730163862958	0.100636301463767	-0.154564790693303	0.0103614335409769	0.930436285564643	0.856787978456593	1.01041529907412	GCST90199710
8a21Rc	5VUBvW	Renal failure	DcNFkh	MR Egger	26	-0.0685935026555181	0.0859308937798388	0.432559231006287	-0.237018054464002	0.099831049152966	0.93370615201713	0.788977043331393	1.10498421428525	GCST90199721
8a21Rc	5VUBvW	Renal failure	DcNFkh	Weighted median	26	-0.0642229899726088	0.0628983245460046	0.307225811580998	-0.187503706082778	0.0590577261375602	0.937795857140772	0.829026045735557	1.06083647696507	GCST90199721
8a21Rc	5VUBvW	Renal failure	DcNFkh	Inverse variance weighted	26	-0.104100544560253	0.0436830324877486	0.017168053443505	-0.18971928823624	-0.0184818008842655	0.901134688675171	0.827191303685273	0.981687940281661	GCST90199721
8a21Rc	5VUBvW	Renal failure	DcNFkh	Simple mode	26	-0.107238325888477	0.126815435921452	0.405783018759855	-0.355796580294523	0.14131992851757	0.898311556576727	0.700615124662968	1.15179308049836	GCST90199721
8a21Rc	5VUBvW	Renal failure	DcNFkh	Weighted mode	26	-0.0446624688444456	0.11707131264225	0.70605701677407	-0.274122241623255	0.184797303934364	0.956320215231074	0.760239136714384	1.20297457719964	GCST90199721
h5nNbl	5VUBvW	Renal failure	9oFjTl	MR Egger	25	-0.0507308217136131	0.0400773205112224	0.218248598802202	-0.129282369915609	0.0278207264883828	0.950534499346787	0.878725804779326	1.02821133684056	GCST90199741
h5nNbl	5VUBvW	Renal failure	9oFjTl	Weighted median	25	-0.0569391170546294	0.0310409568479909	0.0666061768491505	-0.117779392476692	0.00390115836743274	0.944651580786361	0.888892127276736	1.00390877779071	GCST90199741
h5nNbl	5VUBvW	Renal failure	9oFjTl	Inverse variance weighted	25	-0.0545050404894278	0.025452305061258	0.0322371276923371	-0.104391558409493	-0.00461852256936218	0.946953735735502	0.90087248415516	0.995392126405515	GCST90199741
h5nNbl	5VUBvW	Renal failure	9oFjTl	Simple mode	25	-0.0559337567898175	0.0754780688241111	0.4658468444467	-0.203870771685075	0.0920032581054402	0.945601773512747	0.815567758824793	1.09636839415883	GCST90199741
h5nNbl	5VUBvW	Renal failure	9oFjTl	Weighted mode	25	-0.0574378731112948	0.0322749836613747	0.087802502302348	-0.120696841087589	0.00582109486499963	0.944180547564105	0.88630260940416	1.00583807036039	GCST90199741
e0ObkB	5VUBvW	Renal failure	qq1O2L	MR Egger	25	-0.00299872429144696	0.0824222917662309	0.971291345491806	-0.16454641615326	0.158548967570366	0.997005767391347	0.848278382211139	1.17180930347485	GCST90199750
e0ObkB	5VUBvW	Renal failure	qq1O2L	Weighted median	25	0.0671520808597476	0.0574968071408292	0.242836160264378	-0.0455416611362777	0.179845822855773	1.06945810991652	0.955479795368788	1.1970327937963	GCST90199750
e0ObkB	5VUBvW	Renal failure	qq1O2L	Inverse variance weighted	25	0.0884742421801463	0.0416148760670643	0.0335012274087269	0.0069090850887002	0.170039399271592	1.09250611167244	1.00693300788021	1.18535155238811	GCST90199750
e0ObkB	5VUBvW	Renal failure	qq1O2L	Simple mode	25	0.0549629598393623	0.106746770503704	0.611338956624549	-0.154260710347897	0.264186630026621	1.05650148096617	0.857048550456426	1.30237123519931	GCST90199750
e0ObkB	5VUBvW	Renal failure	qq1O2L	Weighted mode	25	0.0480131166111316	0.101129487930174	0.639243662383825	-0.150200679732009	0.246226912954272	1.04918441697822	0.86053526710922	1.27918980534962	GCST90199750
4sJzcR	5VUBvW	Renal failure	SEnhkX	MR Egger	21	0.0172906060312101	0.108009482273833	0.874504443941858	-0.194407979225503	0.228989191287923	1.0174409538446	0.823321937493106	1.2573284488352	GCST90199836
4sJzcR	5VUBvW	Renal failure	SEnhkX	Weighted median	21	-0.0382210489432834	0.0662523981904582	0.564006598363624	-0.168075749396581	0.0916336515100146	0.962500157731543	0.84528980206703	1.09596324404702	GCST90199836
4sJzcR	5VUBvW	Renal failure	SEnhkX	Inverse variance weighted	21	-0.0982276034671682	0.0463387934291665	0.0340254112565293	-0.189051638588335	-0.00740356834600177	0.906442570801861	0.827743762071731	0.992623770556044	GCST90199836
4sJzcR	5VUBvW	Renal failure	SEnhkX	Simple mode	21	-0.284990981794833	0.136314762341149	0.0495312606409975	-0.552167915983485	-0.0178140476061821	0.752021036168796	0.575700386477263	0.982343684535161	GCST90199836
4sJzcR	5VUBvW	Renal failure	SEnhkX	Weighted mode	21	0.044578249547264	0.111138128581126	0.692594689184788	-0.173252482471743	0.262408981566271	1.04558679020244	0.840925269148462	1.30005813352819	GCST90199836
oRTHCx	5VUBvW	Renal failure	wz9Hi6	MR Egger	20	0.263519834555559	0.135715471312937	0.0679911460321258	-0.00248248921779859	0.529522158328916	1.30150310942137	0.997520589610314	1.69812068189512	GCST90199874
oRTHCx	5VUBvW	Renal failure	wz9Hi6	Weighted median	20	0.12274923056829	0.0609901298296466	0.0441558720016058	0.00320857610218306	0.242289885034398	1.13060086525895	1.00321372909226	1.27416350021535	GCST90199874
oRTHCx	5VUBvW	Renal failure	wz9Hi6	Inverse variance weighted	20	0.135214859681124	0.0477366912485308	0.00461835031762023	0.0416509448340036	0.228778774528245	1.14478272558032	1.04253051457085	1.25706391368944	GCST90199874
oRTHCx	5VUBvW	Renal failure	wz9Hi6	Simple mode	20	0.141632628367323	0.110383852073109	0.214890800069889	-0.0747197216959697	0.357984978430616	1.1521533023393	0.928003549142756	1.43044413280272	GCST90199874
oRTHCx	5VUBvW	Renal failure	wz9Hi6	Weighted mode	20	0.110255971152622	0.107420835960903	0.317597148117013	-0.100288867330749	0.320800809635992	1.11656384201629	0.904576077814393	1.37823102321084	GCST90199874
IoXCBB	5VUBvW	Renal failure	fLexyw	MR Egger	16	0.0485696118152237	0.107330277752069	0.657823918593038	-0.161797732578832	0.258936956209279	1.04976844556396	0.850613238487375	1.29555212573631	GCST90199894
IoXCBB	5VUBvW	Renal failure	fLexyw	Weighted median	16	-0.100831916989966	0.0685967918469116	0.141582945467628	-0.235281629009913	0.0336177950299806	0.904084981440528	0.790348233292169	1.03418925890628	GCST90199894
IoXCBB	5VUBvW	Renal failure	fLexyw	Inverse variance weighted	16	-0.122967592654673	0.0475629521643999	0.00972759535432819	-0.216190978896897	-0.0297442064124494	0.884292319663041	0.805581438127169	0.970693799044064	GCST90199894
IoXCBB	5VUBvW	Renal failure	fLexyw	Simple mode	16	-0.159492991638702	0.122760624049117	0.213484172486011	-0.400103814774971	0.0811178314975678	0.852575942535725	0.670250460522966	1.08449867714156	GCST90199894
IoXCBB	5VUBvW	Renal failure	fLexyw	Weighted mode	16	-0.159492991638702	0.122329127349903	0.211956258755556	-0.399258081244512	0.0802720979671086	0.852575942535725	0.670817553582242	1.08358186798933	GCST90199894
heJMbh	5VUBvW	Renal failure	4f0fyO	MR Egger	15	0.136421590150319	0.1161923238386	0.261415144705347	-0.0913153645733366	0.364158544873975	1.14616500362666	0.91272982285565	1.43930239008555	GCST90199927
heJMbh	5VUBvW	Renal failure	4f0fyO	Weighted median	15	0.0945468282414842	0.0694292394589301	0.173269696231993	-0.0415344810980187	0.230628137580987	1.09916063368743	0.959316256493307	1.25939083224175	GCST90199927
heJMbh	5VUBvW	Renal failure	4f0fyO	Inverse variance weighted	15	0.124911638976866	0.0506154664098144	0.0135925313609908	0.0257053248136303	0.224117953140103	1.13304833133365	1.02603855581917	1.25121859588698	GCST90199927
heJMbh	5VUBvW	Renal failure	4f0fyO	Simple mode	15	0.135614463991096	0.115284176057213	0.259070732562821	-0.090342521081041	0.361571449063232	1.14524027710513	0.913618198179051	1.43558358942276	GCST90199927
heJMbh	5VUBvW	Renal failure	4f0fyO	Weighted mode	15	0.0998991054538265	0.103984077722023	0.352995216678924	-0.103909686881338	0.303707897788991	1.10505941798239	0.901306693563947	1.35487323681453	GCST90199927
C7AiJ2	5VUBvW	Renal failure	zUOoy6	MR Egger	27	0.153499148787481	0.0693746684075255	0.0362830806615073	0.0175247987087308	0.289473498866231	1.16590679468723	1.01767925896936	1.33572404263647	GCST90199938
C7AiJ2	5VUBvW	Renal failure	zUOoy6	Weighted median	27	0.144834786233352	0.0545849350426452	0.00796891863821047	0.0378483135497676	0.251821258916937	1.15584859239275	1.0385736833744	1.28636609026677	GCST90199938
C7AiJ2	5VUBvW	Renal failure	zUOoy6	Inverse variance weighted	27	0.127586922091096	0.0381739489777831	0.00083101854220509	0.0527659820946411	0.202407862087551	1.13608361471293	1.0541829185728	1.2243472711231	GCST90199938
C7AiJ2	5VUBvW	Renal failure	zUOoy6	Simple mode	27	0.178103891231844	0.102949392340761	0.0954834270437032	-0.0236769177560472	0.379884700219735	1.19494945955759	0.976601181294639	1.46211599806184	GCST90199938
C7AiJ2	5VUBvW	Renal failure	zUOoy6	Weighted mode	27	0.184398307250487	0.083891988374278	0.0370483243999097	0.0199700100369022	0.348826604464072	1.2024946900756	1.020170744685	1.41740339761117	GCST90199938
IpqT18	5VUBvW	Renal failure	6LouFv	MR Egger	19	-0.0962762033717621	0.0781241314336557	0.234591427392612	-0.249399500981727	0.0568470942382031	0.908213129893742	0.7792685926226	1.05849394819748	GCST90199953
IpqT18	5VUBvW	Renal failure	6LouFv	Weighted median	19	-0.0775479281996857	0.0490591592283452	0.113946111189042	-0.173703880287242	0.018608023887871	0.925382671408305	0.840545762979542	1.01878223204322	GCST90199953
IpqT18	5VUBvW	Renal failure	6LouFv	Inverse variance weighted	19	-0.080818283075522	0.0364328137884696	0.0265355582530758	-0.152226598100922	-0.00940996805012159	0.92236128487281	0.858793657679434	0.990634167153789	GCST90199953
IpqT18	5VUBvW	Renal failure	6LouFv	Simple mode	19	-0.0606184005401486	0.0744814390197994	0.426354019678137	-0.206602021018955	0.0853652199386582	0.941182325925307	0.813343279113966	1.08911476049715	GCST90199953
IpqT18	5VUBvW	Renal failure	6LouFv	Weighted mode	19	-0.0769388544738	0.0685458959380681	0.276423886011427	-0.211288810512414	0.0574111015648135	0.92594646935968	0.80954022938707	1.05909111492681	GCST90199953
YYm9CT	5VUBvW	Renal failure	zBEeK8	MR Egger	24	-0.172478988214262	0.0932913731353924	0.077968526314118	-0.355330079559631	0.0103721031311071	0.841575971639997	0.700942038380316	1.01042607984874	GCST90199981
YYm9CT	5VUBvW	Renal failure	zBEeK8	Weighted median	24	-0.121963610303372	0.0574750759504512	0.0338355477572274	-0.234614759166256	-0.00931246144048753	0.885180579369296	0.790875468474022	0.990730765242215	GCST90199981
YYm9CT	5VUBvW	Renal failure	zBEeK8	Inverse variance weighted	24	-0.107288746194035	0.0411230553547421	0.00908156652809247	-0.187889934689329	-0.0266875576987402	0.898266264575386	0.828705913987116	0.9736654082654	GCST90199981
YYm9CT	5VUBvW	Renal failure	zBEeK8	Simple mode	24	-0.143157276304308	0.103242535718546	0.178854792439789	-0.345512646312657	0.0591980937040417	0.866617759738171	0.70785737996151	1.06098539445113	GCST90199981
YYm9CT	5VUBvW	Renal failure	zBEeK8	Weighted mode	24	-0.147305966623524	0.101860162963943	0.161623292529613	-0.346951886032851	0.0523399527858042	0.863029878677701	0.706839336284218	1.05373390140664	GCST90199981
50akug	5VUBvW	Renal failure	Ft7oWB	MR Egger	25	-0.0820364206259056	0.0608285042135483	0.1905798176681	-0.20126028888446	0.037187447632649	0.921238406005992	0.817699565743968	1.03788755216998	GCST90199984
50akug	5VUBvW	Renal failure	Ft7oWB	Weighted median	25	-0.0393655165704073	0.042380228187241	0.352958981122794	-0.1224307638174	0.043699730676585	0.96139923756383	0.8847671607236	1.04466862584772	GCST90199984
50akug	5VUBvW	Renal failure	Ft7oWB	Inverse variance weighted	25	-0.0645805204871179	0.0314507546206742	0.0400352137559544	-0.126223999543639	-0.00293704143059646	0.937460626436638	0.881417387576283	0.997067267456094	GCST90199984
50akug	5VUBvW	Renal failure	Ft7oWB	Simple mode	25	-0.0289146016885559	0.0746368614169902	0.701871638302545	-0.175202850065857	0.117373646688745	0.971499425334688	0.839286754127144	1.12453953167316	GCST90199984
50akug	5VUBvW	Renal failure	Ft7oWB	Weighted mode	25	-0.0146900290844554	0.0701876447266802	0.83598315614948	-0.152257812748749	0.122877754579838	0.985417342983533	0.858766851156234	1.13074618395589	GCST90199984
hm2Xp8	5VUBvW	Renal failure	0g9RWt	MR Egger	17	-0.0329556761138869	0.110458918752286	0.769527373496937	-0.249455156868367	0.183543804640593	0.967581445608388	0.779225222945047	1.20146759411514	GCST90200113
hm2Xp8	5VUBvW	Renal failure	0g9RWt	Weighted median	17	0.112823881367432	0.0635931616632915	0.0760381507507522	-0.0118187154926195	0.237466478227483	1.1194347622668	0.988250851192665	1.26803248938161	GCST90200113
hm2Xp8	5VUBvW	Renal failure	0g9RWt	Inverse variance weighted	17	0.0952208579212006	0.0467195438260362	0.0415361759657212	0.0036505520221696	0.186791163820232	1.09990175031655	1.00365722340281	1.2053755327419	GCST90200113
hm2Xp8	5VUBvW	Renal failure	0g9RWt	Simple mode	17	0.197453008532678	0.10768858857276	0.0853900080897147	-0.0136166250699326	0.408522642135288	1.21829581411656	0.986475661815697	1.50459331957775	GCST90200113
hm2Xp8	5VUBvW	Renal failure	0g9RWt	Weighted mode	17	0.134116283196719	0.0973455609743832	0.187251763941696	-0.0566810163130725	0.32491358270651	1.14352578474747	0.944895427527033	1.383911046966	GCST90200113
3zMdNC	5VUBvW	Renal failure	p2NB1s	MR Egger	18	0.0874297497271183	0.0599860712405571	0.164325656524061	-0.0301429499043736	0.20500244935861	1.09136559301917	0.970306818367185	1.22752807161595	GCST90200133
3zMdNC	5VUBvW	Renal failure	p2NB1s	Weighted median	18	0.114648886907334	0.0460894838170016	0.0128634284857209	0.0243134986260114	0.204984275188658	1.12147960226411	1.02461148183751	1.22750576251488	GCST90200133
3zMdNC	5VUBvW	Renal failure	p2NB1s	Inverse variance weighted	18	0.073365377101276	0.0362243248401832	0.0428358546330224	0.00236570041451679	0.144365053788035	1.07612365603402	1.00236850089167	1.15530578030523	GCST90200133
3zMdNC	5VUBvW	Renal failure	p2NB1s	Simple mode	18	-0.0372751322296646	0.09160467197916	0.689149300723458	-0.216820289308818	0.142270024849489	0.96341103345597	0.805074636824899	1.15288791489599	GCST90200133
3zMdNC	5VUBvW	Renal failure	p2NB1s	Weighted mode	18	0.103283249633424	0.0528962555042019	0.0675386881376796	-0.000393411154812159	0.206959910421659	1.10880543333281	0.999606666221209	1.22993326328647	GCST90200133
7wOxlb	5VUBvW	Renal failure	2RFMpJ	MR Egger	30	-0.0829881438764183	0.0669686788388445	0.225555568459779	-0.214246754400553	0.0482704666477169	0.920362059081751	0.807149192832683	1.04945445937253	GCST90200135
7wOxlb	5VUBvW	Renal failure	2RFMpJ	Weighted median	30	-0.118545183668753	0.0464725463172298	0.010745599431402	-0.209631374450524	-0.0274589928869829	0.888211682087694	0.81088310311306	0.972914578153509	GCST90200135
7wOxlb	5VUBvW	Renal failure	2RFMpJ	Inverse variance weighted	30	-0.0856885427130259	0.033280264587253	0.0100310981987986	-0.150917861304042	-0.02045922412201	0.917880067140479	0.859918328328571	0.979748645771269	GCST90200135
7wOxlb	5VUBvW	Renal failure	2RFMpJ	Simple mode	30	-0.149230624424769	0.0887637867384921	0.103462750789876	-0.323207646432214	0.0247463975826751	0.861370438928082	0.723823539386765	1.02505513109971	GCST90200135
7wOxlb	5VUBvW	Renal failure	2RFMpJ	Weighted mode	30	-0.147020464087795	0.0739735397355272	0.0563865095670528	-0.292008601969429	-0.00203232620616212	0.863276311073336	0.746762112320869	0.997969737570416	GCST90200135
YGMrMP	5VUBvW	Renal failure	D47Fno	MR Egger	22	-0.0516494468457934	0.0467865940684931	0.282726027795695	-0.14335117122004	0.040052277528453	0.949661715408689	0.866449743249972	1.04086518662951	GCST90200165
YGMrMP	5VUBvW	Renal failure	D47Fno	Weighted median	22	-0.0428981844598453	0.0352810967285473	0.22402410931894	-0.112049134047798	0.0262527651281074	0.958008925297848	0.894000330566239	1.0266004044641	GCST90200165
YGMrMP	5VUBvW	Renal failure	D47Fno	Inverse variance weighted	22	-0.0557279448027115	0.0282567181185792	0.048586596626685	-0.111111112315127	-0.000344777290296312	0.94579640972131	0.894839315736969	0.999655282138564	GCST90200165
YGMrMP	5VUBvW	Renal failure	D47Fno	Simple mode	22	-0.0266386919089321	0.0735914576534574	0.720983417957218	-0.170877948909709	0.117600565091844	0.973712988357093	0.842924447041371	1.12479473934248	GCST90200165
YGMrMP	5VUBvW	Renal failure	D47Fno	Weighted mode	22	-0.0470913974194925	0.0351289471597096	0.194396192389805	-0.115944133852523	0.0217613390135383	0.954000200449119	0.890524972107246	1.02199984387114	GCST90200165
v7kdh5	5VUBvW	Renal failure	UNw0WK	MR Egger	28	0.0495672708559704	0.0322423663174495	0.136293626649038	-0.0136277671262306	0.112762308838171	1.05081627914778	0.98646467050957	1.11936583795909	GCST90200166
v7kdh5	5VUBvW	Renal failure	UNw0WK	Weighted median	28	0.0573833932709401	0.0309366218088611	0.0636148779967501	-0.00325238547442768	0.118019172016308	1.05906176972551	0.996752897801907	1.1252656847726	GCST90200166
v7kdh5	5VUBvW	Renal failure	UNw0WK	Inverse variance weighted	28	0.0483132828700385	0.0230979463810668	0.0364680406453128	0.00304130796314749	0.0935852577769296	1.04949939400994	1.00304593743223	1.09810422127516	GCST90200166
v7kdh5	5VUBvW	Renal failure	UNw0WK	Simple mode	28	0.0353128264899826	0.0625582132018132	0.577087746167851	-0.0873012713855714	0.157926924365537	1.03594372875645	0.916400968651097	1.17108061412189	GCST90200166
v7kdh5	5VUBvW	Renal failure	UNw0WK	Weighted mode	28	0.0552036902208795	0.0280688213426751	0.0595708574902709	0.000188800389236306	0.110218580052523	1.05675584358593	1.00018881821315	1.11652209324643	GCST90200166
gkMb8j	5VUBvW	Renal failure	ol6x3R	MR Egger	15	-0.0078313325100168	0.153874754033748	0.960183520569649	-0.309425850416163	0.293763185396129	0.992199252481933	0.733868185401679	1.34146618726477	GCST90200176
gkMb8j	5VUBvW	Renal failure	ol6x3R	Weighted median	15	-0.132336732627546	0.0700428605708383	0.0588425485654127	-0.269620739346389	0.00494727409129703	0.876045952151552	0.763669069051505	1.00495953205793	GCST90200176
gkMb8j	5VUBvW	Renal failure	ol6x3R	Inverse variance weighted	15	-0.12048372599711	0.0541480152560871	0.0260757934806906	-0.22661383589904	-0.0143536160951789	0.886491513993449	0.797228583914713	0.985748905945487	GCST90200176
gkMb8j	5VUBvW	Renal failure	ol6x3R	Simple mode	15	-0.117928084378546	0.120435955998503	0.34411115039637	-0.353982558135612	0.118126389378519	0.888759966041684	0.701887209470154	1.12538633925912	GCST90200176
gkMb8j	5VUBvW	Renal failure	ol6x3R	Weighted mode	15	-0.125401077400814	0.106710046734914	0.25953184375714	-0.334552769001244	0.083750614199617	0.882143023991778	0.71565807926941	1.08735768842542	GCST90200176
JAY1YF	5VUBvW	Renal failure	KLO0oj	MR Egger	19	-0.00392588316716679	0.090850929508345	0.966035755803067	-0.181993705003523	0.174141938669189	0.996081813037394	0.833606587949753	1.19022449271198	GCST90200180
JAY1YF	5VUBvW	Renal failure	KLO0oj	Weighted median	19	-0.0606700679942717	0.0550920709115039	0.270788458954321	-0.168650526980819	0.0473103909922759	0.941133698686894	0.844804088038757	1.04844738720469	GCST90200180
JAY1YF	5VUBvW	Renal failure	KLO0oj	Inverse variance weighted	19	-0.0945981836111628	0.0383857899189793	0.0137240430634089	-0.169834331852362	-0.0193620353699633	0.909738408838744	0.843804596562001	0.980824204903035	GCST90200180
JAY1YF	5VUBvW	Renal failure	KLO0oj	Simple mode	19	-0.0919058387794228	0.103984165749594	0.388433186175048	-0.295714803648628	0.111903126089782	0.912191038522908	0.743999583732427	1.11840451117881	GCST90200180
JAY1YF	5VUBvW	Renal failure	KLO0oj	Weighted mode	19	-0.0611890887256905	0.0900955018434262	0.50567771445715	-0.237776272338806	0.115398094887425	0.940645357526794	0.788379053566242	1.12232013856056	GCST90200180
g870JX	5VUBvW	Renal failure	mLPeOJ	MR Egger	19	0.0836153748550302	0.103974118866536	0.432387631199524	-0.120173898123381	0.287404647833442	1.08721064482757	0.886766216327331	1.33296348514708	GCST90200198
g870JX	5VUBvW	Renal failure	mLPeOJ	Weighted median	19	0.100276182898756	0.0596914549125356	0.0929751184020269	-0.0167190687298136	0.217271434527326	1.10547618953686	0.983419919238662	1.24268136299195	GCST90200198
g870JX	5VUBvW	Renal failure	mLPeOJ	Inverse variance weighted	19	0.10629468149161	0.0432156642817471	0.0139079087682838	0.0215919794993856	0.190997383483834	1.11214955811399	1.02182677313012	1.21045628489872	GCST90200198
g870JX	5VUBvW	Renal failure	mLPeOJ	Simple mode	19	0.1353618778938	0.0984220710121047	0.185908655236912	-0.0575453812899254	0.328269137077525	1.14495104186301	0.944079045889366	1.38856263569355	GCST90200198
g870JX	5VUBvW	Renal failure	mLPeOJ	Weighted mode	19	0.112005340081337	0.0696970029804873	0.125446776819591	-0.0246007857604182	0.248611465923092	1.11851883361065	0.975699347362113	1.2822437408861	GCST90200198
2PhKWV	5VUBvW	Renal failure	FEvbZe	MR Egger	26	-0.143402048160136	0.13348246511795	0.293364929697749	-0.405027679791318	0.118223583471046	0.866405662059656	0.666958349335042	1.12549572547887	GCST90200209
2PhKWV	5VUBvW	Renal failure	FEvbZe	Weighted median	26	-0.116996517146604	0.0619629609283918	0.0590033198566844	-0.238443920566252	0.00445088627304424	0.889588291463618	0.787852869361095	1.00446080617935	GCST90200209
2PhKWV	5VUBvW	Renal failure	FEvbZe	Inverse variance weighted	26	-0.103849487488034	0.0513468511811259	0.0431237568754389	-0.20448931580304	-0.00320965917302685	0.901360953313266	0.815063450169425	0.996795486276458	GCST90200209
2PhKWV	5VUBvW	Renal failure	FEvbZe	Simple mode	26	-0.225491789938231	0.116797858206864	0.0649475892328758	-0.454415592023684	0.00343201214722147	0.798123613065155	0.634818852764721	1.00343790824414	GCST90200209
2PhKWV	5VUBvW	Renal failure	FEvbZe	Weighted mode	26	-0.145906171074867	0.117819810389214	0.227076697981719	-0.376832999437726	0.0850206572879912	0.864238789977161	0.686030631831387	1.08873955687268	GCST90200209
syebDe	5VUBvW	Renal failure	fPSdV4	MR Egger	29	0.169515190439898	0.0691672136820121	0.0210147967067424	0.0339474516231539	0.305082929256641	1.18473034347151	1.03453024241472	1.35673751157433	GCST90200222
syebDe	5VUBvW	Renal failure	fPSdV4	Weighted median	29	0.082786796698721	0.0476194535257937	0.082121357264279	-0.0105473322118346	0.176120925609277	1.08631017894065	0.98950809585266	1.1925822636683	GCST90200222
syebDe	5VUBvW	Renal failure	fPSdV4	Inverse variance weighted	29	0.0722789593480642	0.0336461504738766	0.0316971653031212	0.00633250441926615	0.138225414276862	1.07495517103581	1.00635259711535	1.14823434952013	GCST90200222
syebDe	5VUBvW	Renal failure	fPSdV4	Simple mode	29	0.0835578868617486	0.0852872289921121	0.335612560597071	-0.0836050819627912	0.250720855686288	1.08714814506583	0.919794427788936	1.28495134740181	GCST90200222
syebDe	5VUBvW	Renal failure	fPSdV4	Weighted mode	29	0.0835578868617486	0.0661675855136627	0.217068879068781	-0.0461305807450302	0.213246354468527	1.08714814506583	0.954917260241771	1.23768952403357	GCST90200222
tITH7G	5VUBvW	Renal failure	xttWM5	MR Egger	30	-0.0278549078425702	0.0408397389359852	0.500808453191062	-0.107900796157101	0.0521909804719608	0.972529462962971	0.897716648954596	1.05357693592122	GCST90200236
tITH7G	5VUBvW	Renal failure	xttWM5	Weighted median	30	-0.0264943675726989	0.0393004289557473	0.500216222682013	-0.103523208325964	0.0505344731805658	0.973853528979292	0.901655096593637	1.05183312276318	GCST90200236
tITH7G	5VUBvW	Renal failure	xttWM5	Inverse variance weighted	30	-0.0579210507634076	0.0256041533332031	0.023686653091367	-0.108105191296486	-0.00773691023032949	0.943724450820713	0.897533178785849	0.992292942620405	GCST90200236
tITH7G	5VUBvW	Renal failure	xttWM5	Simple mode	30	-0.0435796108906902	0.065471077770612	0.510906766476845	-0.17190292332109	0.0847437015397094	0.957356335066532	0.842060913677827	1.08843806594577	GCST90200236
tITH7G	5VUBvW	Renal failure	xttWM5	Weighted mode	30	-0.0322546032851562	0.0370414990205228	0.391031507221204	-0.104855941365381	0.0403467347950685	0.968260028509711	0.90045423145032	1.04117172207586	GCST90200236
Ia3NeT	5VUBvW	Renal failure	miLHVu	MR Egger	24	-0.0451941719092659	0.0801625923958827	0.578605274720302	-0.202312853005196	0.111924509186664	0.95581187199749	0.816839337321731	1.11842842638651	GCST90200300
Ia3NeT	5VUBvW	Renal failure	miLHVu	Weighted median	24	-0.0566208908251655	0.0578004636408501	0.327287392741272	-0.169909799561232	0.0566680179109006	0.944952241533602	0.843740918965196	1.05830441395982	GCST90200300
Ia3NeT	5VUBvW	Renal failure	miLHVu	Inverse variance weighted	24	-0.0876593477592905	0.0398872163559188	0.0279718996799825	-0.165838291816891	-0.0094804037016897	0.916072885858224	0.84718321957247	0.990564393648059	GCST90200300
Ia3NeT	5VUBvW	Renal failure	miLHVu	Simple mode	24	-0.0373464142166493	0.103087419501406	0.720451065114203	-0.239397756439405	0.164704928006107	0.963342362050769	0.78710174531301	1.17904516417061	GCST90200300
Ia3NeT	5VUBvW	Renal failure	miLHVu	Weighted mode	24	-0.0145114694188281	0.0958004229290587	0.88092100115193	-0.202280298359783	0.173257359522127	0.985593314485038	0.816865929669567	1.18917211047172	GCST90200300
jaVSma	5VUBvW	Renal failure	xqBbi8	MR Egger	18	-0.0286486394284633	0.109607886480955	0.797138870411185	-0.243480096931134	0.186182818074208	0.97175784188053	0.783895077794728	1.2046424706644	GCST90200308
jaVSma	5VUBvW	Renal failure	xqBbi8	Weighted median	18	-0.079949499328343	0.0654112715588259	0.221609791279688	-0.208155591583642	0.0482565929269559	0.923162965559286	0.812080673963597	1.04943989963541	GCST90200308
jaVSma	5VUBvW	Renal failure	xqBbi8	Inverse variance weighted	18	-0.0967159409629647	0.0472933202254854	0.0408525627904933	-0.189410848604916	-0.00402103332101326	0.907813842237034	0.827446481617487	0.995987040208536	GCST90200308
jaVSma	5VUBvW	Renal failure	xqBbi8	Simple mode	18	-0.0529289828077085	0.111927750555182	0.642309659723674	-0.272307373895864	0.166449408280447	0.948447366159616	0.761620122963343	1.1811037802876	GCST90200308
jaVSma	5VUBvW	Renal failure	xqBbi8	Weighted mode	18	-0.0570755428266496	0.107813147300678	0.603377947151315	-0.268389311535979	0.15423822588268	0.944522714755685	0.764610051638239	1.1667688082023	GCST90200308
YAxbmC	5VUBvW	Renal failure	rpyKf2	MR Egger	23	0.117498535292383	0.0972670983583318	0.240476345291363	-0.0731449774899473	0.308142048074713	1.12467998261519	0.929466068599725	1.36089428762142	GCST90200332
YAxbmC	5VUBvW	Renal failure	rpyKf2	Weighted median	23	-0.108114615307949	0.0549956567855413	0.0493129916234851	-0.21590610260761	-0.000323128008288376	0.897524720462739	0.805810961869365	0.999676924191944	GCST90200332
YAxbmC	5VUBvW	Renal failure	rpyKf2	Inverse variance weighted	23	-0.12016848334217	0.0461089751717701	0.00915572047776808	-0.210542074678839	-0.0297948920055002	0.886771017985378	0.810144967846911	0.970644600100038	GCST90200332
YAxbmC	5VUBvW	Renal failure	rpyKf2	Simple mode	23	-0.168905210124719	0.124393409245273	0.188282092179441	-0.412716292245453	0.0749058719960156	0.844588958073787	0.661850028179525	1.0777826965759	GCST90200332
YAxbmC	5VUBvW	Renal failure	rpyKf2	Weighted mode	23	-0.0412503861230777	0.0774185966581112	0.599497700864133	-0.192990835572976	0.11049006332682	0.959588832138008	0.824489530078616	1.11682525146946	GCST90200332
wiGChf	5VUBvW	Renal failure	qfwcBZ	MR Egger	26	-0.0532085621191998	0.0840917196952903	0.532883517393291	-0.218028332721969	0.111611208483569	0.948182236962046	0.804102658926743	1.11807807685941	GCST90200346
wiGChf	5VUBvW	Renal failure	qfwcBZ	Weighted median	26	-0.0662878768371778	0.0429340569787749	0.122601351230827	-0.150438628515577	0.0178628748412211	0.935861412685521	0.860330528148854	1.01802337020197	GCST90200346
wiGChf	5VUBvW	Renal failure	qfwcBZ	Inverse variance weighted	26	-0.081673518172313	0.0353872911673716	0.020999686355104	-0.151032608860361	-0.0123144274842646	0.92157278635393	0.859819660462817	0.987761084796542	GCST90200346
wiGChf	5VUBvW	Renal failure	qfwcBZ	Simple mode	26	-0.0972466994825641	0.0829191489055656	0.251934338184069	-0.259768231337473	0.0652748323723444	0.907332140151108	0.771230312109126	1.067452354537	GCST90200346
wiGChf	5VUBvW	Renal failure	qfwcBZ	Weighted mode	26	-0.0785287455851665	0.0866501880987333	0.373443690131508	-0.248363114258684	0.0913056230883507	0.924475484960811	0.780076634895494	1.0956037959117	GCST90200346
q7N52g	5VUBvW	Renal failure	foPYwG	MR Egger	26	-0.17751016908437	0.0737050977762035	0.0240637995228414	-0.321972160725728	-0.0330481774430108	0.8373524841844	0.72471836568242	0.967491947178059	GCST90200380
q7N52g	5VUBvW	Renal failure	foPYwG	Weighted median	26	-0.104174170669156	0.0536430717267255	0.0521386227776389	-0.209314591253538	0.000966249915225786	0.901068344076824	0.811140017945848	1.00096671688507	GCST90200380
q7N52g	5VUBvW	Renal failure	foPYwG	Inverse variance weighted	26	-0.106463997445352	0.0377117863636899	0.00475623109637933	-0.180379098718185	-0.03254889617252	0.899007414142155	0.834953621557984	0.967975118395768	GCST90200380
q7N52g	5VUBvW	Renal failure	foPYwG	Simple mode	26	-0.0520773476719845	0.0901100291241818	0.568480551264396	-0.228693004755381	0.124538309411412	0.949255441304775	0.795572733064924	1.13262540984193	GCST90200380
q7N52g	5VUBvW	Renal failure	foPYwG	Weighted mode	26	-0.119441965172584	0.0890507646065163	0.191888590747094	-0.293981463801356	0.0550975334561876	0.887415507330467	0.745290306164414	1.05664366775873	GCST90200380
zOYXXR	5VUBvW	Renal failure	uB9AWQ	MR Egger	20	0.176316928253034	0.119625465532481	0.157780631803242	-0.0581489841906291	0.410782840696697	1.19281603585411	0.943509368985386	1.50799784523683	GCST90200389
zOYXXR	5VUBvW	Renal failure	uB9AWQ	Weighted median	20	0.0930115213214235	0.0659722781814354	0.158581718735585	-0.0362941439141898	0.222317186557037	1.09747437955032	0.96435659213797	1.24896747073519	GCST90200389
zOYXXR	5VUBvW	Renal failure	uB9AWQ	Inverse variance weighted	20	0.12013491530863	0.0491941620608978	0.014603867372791	0.02371435766927	0.216555472947989	1.12764897842698	1.02399777899961	1.24179196930454	GCST90200389
zOYXXR	5VUBvW	Renal failure	uB9AWQ	Simple mode	20	0.0774993748936839	0.118864751918349	0.522213480425824	-0.15547553886628	0.310474288653647	1.08058155697999	0.856008015599372	1.36407192456921	GCST90200389
zOYXXR	5VUBvW	Renal failure	uB9AWQ	Weighted mode	20	0.0716885514999205	0.117334398870635	0.548455548934964	-0.158286870286525	0.301663973286366	1.07432069638427	0.853604872967116	1.35210680635845	GCST90200389
sUc4S3	5VUBvW	Renal failure	JBMPIW	MR Egger	23	-0.0547753731013949	0.0846099701214895	0.524396320811727	-0.220610914539514	0.111060168336725	0.946697777857148	0.802028677286737	1.11746214067012	GCST90200421
sUc4S3	5VUBvW	Renal failure	JBMPIW	Weighted median	23	-0.167538163118151	0.0619021092958974	0.00679962373118978	-0.28886629733811	-0.0462100288981922	0.845744340431766	0.74911235702344	0.954841396842665	GCST90200421
sUc4S3	5VUBvW	Renal failure	JBMPIW	Inverse variance weighted	23	-0.12147608767436	0.0428415618932863	0.00457578972429616	-0.205445548985201	-0.037506626363519	0.885612230143711	0.81428443197369	0.963188035265617	GCST90200421
sUc4S3	5VUBvW	Renal failure	JBMPIW	Simple mode	23	-0.218112797905596	0.119645672977074	0.0819243727933687	-0.452618316940662	0.0163927211294694	0.804034743116303	0.635960822780757	1.01652781898008	GCST90200421
sUc4S3	5VUBvW	Renal failure	JBMPIW	Weighted mode	23	-0.205395847716411	0.10897923743632	0.0727467023483997	-0.418995153091598	0.00820345765877659	0.814324903948862	0.657707383107533	1.00823719821753	GCST90200421
eJQlAT	5VUBvW	Renal failure	QJWlnC	MR Egger	25	0.104695720264378	0.0772761164834999	0.188632266459351	-0.0467654680432821	0.256156908572038	1.11037269503783	0.954311187816562	1.29195543091817	GCST90200425
eJQlAT	5VUBvW	Renal failure	QJWlnC	Weighted median	25	0.139363330476086	0.0465389959519974	0.002748503884109	0.0481468984101706	0.230579762542	1.14954168766651	1.04932478814639	1.2593299106347	GCST90200425
eJQlAT	5VUBvW	Renal failure	QJWlnC	Inverse variance weighted	25	0.0903370351651368	0.0326417085163661	0.00564821693308004	0.0263592864730592	0.154314783857214	1.0945431210677	1.02670976514443	1.16685813707839	GCST90200425
eJQlAT	5VUBvW	Renal failure	QJWlnC	Simple mode	25	0.155660688528356	0.0732640824030329	0.0441113482059915	0.012063087018412	0.299258290038301	1.168429674228	1.01213613950325	1.34885797506114	GCST90200425
eJQlAT	5VUBvW	Renal failure	QJWlnC	Weighted mode	25	0.152974217184579	0.0452786748159162	0.00248540685123443	0.0642280145453828	0.241720419823774	1.16529493397122	1.06633551105066	1.27343811498976	GCST90200425
DyoO0O	5VUBvW	Renal failure	k3nt8I	MR Egger	30	-0.0883803019799632	0.0707745668491798	0.222093846289859	-0.227098453004355	0.0503378490444291	0.915412677263404	0.796842326907037	1.05162632731521	GCST90200470
DyoO0O	5VUBvW	Renal failure	k3nt8I	Weighted median	30	-0.101391745934963	0.0531279649422116	0.0563338545098206	-0.205522557221697	0.00273906535177193	0.903578990146682	0.814221727779978	1.00274282001858	GCST90200470
DyoO0O	5VUBvW	Renal failure	k3nt8I	Inverse variance weighted	30	-0.0933727640293833	0.040499863384777	0.0211381323274542	-0.172752496263546	-0.0139930317952203	0.910853903434102	0.84134582531254	0.986104415616424	GCST90200470
DyoO0O	5VUBvW	Renal failure	k3nt8I	Simple mode	30	-0.200945682971996	0.109661706350008	0.0771770956577386	-0.415882627418012	0.0139912614740199	0.81795685933289	0.659757703405184	1.01408959725148	GCST90200470
DyoO0O	5VUBvW	Renal failure	k3nt8I	Weighted mode	30	-0.157417139701432	0.065305917174945	0.0224988208309031	-0.285416737364325	-0.0294175420385402	0.854347602173055	0.751700927173202	0.971010941923006	GCST90200470
Gz6tYY	5VUBvW	Renal failure	qbokNJ	MR Egger	15	-0.0797183638215304	0.0951790772530791	0.417409608640102	-0.266269355237566	0.106832627594505	0.923376365960456	0.766232710908695	1.11274799558373	GCST90200496
Gz6tYY	5VUBvW	Renal failure	qbokNJ	Weighted median	15	-0.118844716471811	0.0567178363741171	0.0361383277315693	-0.230011675765081	-0.0076777571785418	0.887945673394003	0.794524325769799	0.992351641512321	GCST90200496
Gz6tYY	5VUBvW	Renal failure	qbokNJ	Inverse variance weighted	15	-0.106551282688526	0.040676332213888	0.00880611183041528	-0.186276893827746	-0.0268256715493053	0.898928947485937	0.830043729173822	0.97353094087282	GCST90200496
Gz6tYY	5VUBvW	Renal failure	qbokNJ	Simple mode	15	0.00933512130571568	0.101526377956826	0.928042297978263	-0.189656579489663	0.208326822101094	1.00937882945169	0.827243177441559	1.23161562298559	GCST90200496
Gz6tYY	5VUBvW	Renal failure	qbokNJ	Weighted mode	15	-0.126977817701709	0.0598980903779509	0.0523667774780445	-0.244378074842493	-0.00957756056092544	0.880753209510883	0.783191473287978	0.990468158197745	GCST90200496
9F8woj	5VUBvW	Renal failure	LsIGjP	MR Egger	18	-0.0695428521202651	0.0960590957189951	0.479543273128292	-0.257818679729495	0.118732975488965	0.932820159206425	0.772735331984494	1.12606919006437	GCST90200522
9F8woj	5VUBvW	Renal failure	LsIGjP	Weighted median	18	0.122396637922308	0.0655902776768288	0.0620303175243272	-0.00616030632427679	0.250953582168892	1.1302022939791	0.993858629459366	1.28525042440943	GCST90200522
9F8woj	5VUBvW	Renal failure	LsIGjP	Inverse variance weighted	18	0.124387629625678	0.0479588920280738	0.00949685794486622	0.0303882012506532	0.218387058000702	1.132454758945	1.03085463534724	1.24406850110849	GCST90200522
9F8woj	5VUBvW	Renal failure	LsIGjP	Simple mode	18	0.0642673378745263	0.132296480316221	0.633323284596484	-0.195033763545267	0.32356843929432	1.0663774437374	0.822806876709795	1.38205073960872	GCST90200522
9F8woj	5VUBvW	Renal failure	LsIGjP	Weighted mode	18	0.085123752783453	0.118309961988939	0.481609271700896	-0.146763772714868	0.317011278281774	1.08885180680285	0.863497935098112	1.37301805712266	GCST90200522
SbK3Af	5VUBvW	Renal failure	JA6CDb	MR Egger	15	0.0861472272737718	0.126392297845369	0.507462054361619	-0.161581676503151	0.333876131050694	1.08996678933161	0.850797038500445	1.39637016595615	GCST90200530
SbK3Af	5VUBvW	Renal failure	JA6CDb	Weighted median	15	0.195173920631322	0.0788154336830261	0.0132736588022071	0.0406956706125904	0.349652170650053	1.21552237252542	1.04153508757382	1.41857404108347	GCST90200530
SbK3Af	5VUBvW	Renal failure	JA6CDb	Inverse variance weighted	15	0.117972968301952	0.0558399176053688	0.0346264926020637	0.00852672979542927	0.227419206808475	1.12521369451941	1.00856318589938	1.25535601143816	GCST90200530
SbK3Af	5VUBvW	Renal failure	JA6CDb	Simple mode	15	0.237290004254185	0.123756197185633	0.0758218697546551	-0.00527214222965558	0.479852150738026	1.26780873439398	0.994741731120723	1.61583548444758	GCST90200530
SbK3Af	5VUBvW	Renal failure	JA6CDb	Weighted mode	15	0.234117563369012	0.12787989636646	0.0885009490484585	-0.0165270335092488	0.484762160247273	1.26379305924436	0.983608788633969	1.62378876139606	GCST90200530
ayNBXy	5VUBvW	Renal failure	WgqiGX	MR Egger	17	-0.159930818308777	0.118294304817008	0.196418385891786	-0.391787655750113	0.0719260191325598	0.85220274375397	0.675847611078705	1.07457584307007	GCST90200531
ayNBXy	5VUBvW	Renal failure	WgqiGX	Weighted median	17	-0.119648385910428	0.066366586135846	0.0714132283927869	-0.249726894736686	0.0104301229158305	0.887232345271545	0.779013506710985	1.0104847062531	GCST90200531
ayNBXy	5VUBvW	Renal failure	WgqiGX	Inverse variance weighted	17	-0.115805824037463	0.0491506636165986	0.0184659775025354	-0.212141124725997	-0.0194705233489302	0.890648148969532	0.808850540700583	0.980717803039089	GCST90200531
ayNBXy	5VUBvW	Renal failure	WgqiGX	Simple mode	17	-0.180324624100673	0.116423917891929	0.14096607685937	-0.408515503168854	0.0478662549675077	0.834999106576036	0.66463616844488	1.04903034334431	GCST90200531
ayNBXy	5VUBvW	Renal failure	WgqiGX	Weighted mode	17	-0.160391586509755	0.123535474907425	0.212572329844312	-0.402521117328308	0.0817379443087985	0.851810166279416	0.668632219050986	1.08517139722463	GCST90200531
l47ntz	5VUBvW	Renal failure	5TrA8E	MR Egger	20	0.0228745011498787	0.0964152898961954	0.815142351236498	-0.166099467046664	0.211848469346422	1.023138128831	0.846961985192166	1.23596058497277	GCST90200543
l47ntz	5VUBvW	Renal failure	5TrA8E	Weighted median	20	-0.0373148230121666	0.0547503780641047	0.495526973317108	-0.144625564017812	0.0699959179934787	0.96337279567703	0.865346249229306	1.07250380327776	GCST90200543
l47ntz	5VUBvW	Renal failure	5TrA8E	Inverse variance weighted	20	-0.103087050284591	0.0454439527997572	0.0233021743344552	-0.192157197772115	-0.0140169027970665	0.902048446489686	0.825177142287247	0.986080876597049	GCST90200543
l47ntz	5VUBvW	Renal failure	5TrA8E	Simple mode	20	-0.0658740671855818	0.0868219231948416	0.457326021850937	-0.236045036647471	0.104296902276308	0.936248761309419	0.789745105659955	1.10992994672745	GCST90200543
l47ntz	5VUBvW	Renal failure	5TrA8E	Weighted mode	20	-0.0364392434540086	0.059144890883365	0.545138829788504	-0.152363229585404	0.0794847426773868	0.964216674591461	0.858676327442806	1.08272903985715	GCST90200543
4cMhzP	5VUBvW	Renal failure	qTcQXK	MR Egger	29	-0.0663914556638769	0.0603147885686625	0.28072288417733	-0.184608441258455	0.0518255299307015	0.935764482278498	0.831429773719646	1.05319197600591	GCST90200578
4cMhzP	5VUBvW	Renal failure	qTcQXK	Weighted median	29	-0.0368982606849406	0.0420294377781035	0.379990018554277	-0.119275958730023	0.0454794373601421	0.963774184086624	0.887562836250349	1.0465294849838	GCST90200578
4cMhzP	5VUBvW	Renal failure	qTcQXK	Inverse variance weighted	29	-0.0595359783964931	0.029187360727886	0.0413716154396951	-0.11674320542315	-0.00232875136983642	0.942201634077441	0.889813663150333	0.997673958068024	GCST90200578
4cMhzP	5VUBvW	Renal failure	qTcQXK	Simple mode	29	-0.042045091878726	0.0658094594090483	0.528085812613091	-0.171031632320461	0.0869414485630087	0.958826544307435	0.842794913491178	1.09083280801998	GCST90200578
4cMhzP	5VUBvW	Renal failure	qTcQXK	Weighted mode	29	-0.0345827937650433	0.0505325398680389	0.499369358626846	-0.133626571906399	0.0644609843763129	0.966008356906568	0.874916722091586	1.06658396399428	GCST90200578
smv593	5VUBvW	Renal failure	XEYIMm	MR Egger	33	0.0955713776526308	0.0400905432848236	0.0234378893579284	0.0169939128143765	0.174148842490885	1.10028735515978	1.0171391307917	1.19023270983802	GCST90200581
smv593	5VUBvW	Renal failure	XEYIMm	Weighted median	33	0.0965043476611229	0.0344706984602136	0.00511651369532792	0.0289417786791042	0.164066916643142	1.10131436927505	1.02936466176018	1.17829315987757	GCST90200581
smv593	5VUBvW	Renal failure	XEYIMm	Inverse variance weighted	33	0.056325473469394	0.0270653560990204	0.0374255623299111	0.00327737551531401	0.109373571423474	1.05794195974727	1.00328275198241	1.11557902095134	GCST90200581
smv593	5VUBvW	Renal failure	XEYIMm	Simple mode	33	-0.0660988167131764	0.0729090889407223	0.37139886082639	-0.209000631036992	0.0768029976106392	0.936038363486895	0.811394723623164	1.07982932647975	GCST90200581
smv593	5VUBvW	Renal failure	XEYIMm	Weighted mode	33	0.096592738477337	0.0317093983878052	0.00461521749342706	0.0344423176372387	0.158743159317435	1.10141171965344	1.03504232296741	1.17203688126687	GCST90200581
JKLNLc	5VUBvW	Renal failure	VcNbJh	MR Egger	25	0.115071703737151	0.104057365673282	0.280225462566465	-0.0888807329824825	0.319024140456784	1.12195388297411	0.914954690984426	1.37578453657231	GCST90200596
JKLNLc	5VUBvW	Renal failure	VcNbJh	Weighted median	25	0.0710796261141168	0.0552294134522009	0.198098257738985	-0.0371700242521971	0.179329276480431	1.07366671437308	0.963512300963085	1.19641463051424	GCST90200596
JKLNLc	5VUBvW	Renal failure	VcNbJh	Inverse variance weighted	25	0.111884513395051	0.0408876813093639	0.00621179537103182	0.0317446580286977	0.192024368761404	1.11838369485078	1.03225389390687	1.2117000442344	GCST90200596
JKLNLc	5VUBvW	Renal failure	VcNbJh	Simple mode	25	0.0355645197027958	0.097868881931655	0.719495287075313	-0.156258488883248	0.22738752828884	1.03620450157784	0.855338066411621	1.25531624424799	GCST90200596
JKLNLc	5VUBvW	Renal failure	VcNbJh	Weighted mode	25	0.0551156436606358	0.0815412778344963	0.505551095059143	-0.104705260894977	0.214936548216249	1.05666280396486	0.900589922540234	1.23978322801296	GCST90200596
HVWOqy	5VUBvW	Renal failure	Ul7QkS	MR Egger	19	0.112049526439366	0.0915906221223842	0.237876227815461	-0.0674680929205075	0.291567145799239	1.11856825797622	0.934757545523523	1.33852350670378	GCST90200617
HVWOqy	5VUBvW	Renal failure	Ul7QkS	Weighted median	19	0.122442935571908	0.0670900365940093	0.0679928900266421	-0.00905353615235062	0.253939407296166	1.13025462090018	0.990987323704375	1.28909369222901	GCST90200617
HVWOqy	5VUBvW	Renal failure	Ul7QkS	Inverse variance weighted	19	0.110519705940477	0.0465279017397907	0.0175326694851543	0.0193250185304871	0.201714393350467	1.11685835757958	1.01951295537664	1.22349851889282	GCST90200617
HVWOqy	5VUBvW	Renal failure	Ul7QkS	Simple mode	19	0.13634114644258	0.110792700183327	0.234313303986532	-0.0808125459167403	0.3534948388019	1.14607280557251	0.922366576621136	1.42403563720238	GCST90200617
HVWOqy	5VUBvW	Renal failure	Ul7QkS	Weighted mode	19	0.128343814939754	0.106474866580161	0.243660358960659	-0.0803469235573608	0.337034553436869	1.13694383378214	0.922796151124741	1.40078746492355	GCST90200617
X3b1XN	5VUBvW	Renal failure	s2FKeA	MR Egger	19	0.0698886559129001	0.0650486130514153	0.297654339120556	-0.0576066256678739	0.197383937493674	1.07238877045783	0.944021228125991	1.21821166806493	GCST90200635
X3b1XN	5VUBvW	Renal failure	s2FKeA	Weighted median	19	0.0449904840387323	0.0518136472435714	0.385222790196126	-0.0565642645586677	0.146545232636132	1.04601790599548	0.945005752166098	1.15782730121504	GCST90200635
X3b1XN	5VUBvW	Renal failure	s2FKeA	Inverse variance weighted	19	0.0847426148932239	0.0361209861015825	0.0189721873139927	0.0139454821341222	0.155539747652326	1.08843688319901	1.01404317396174	1.16828837186441	GCST90200635
X3b1XN	5VUBvW	Renal failure	s2FKeA	Simple mode	19	-0.0101001515680401	0.0934373984079557	0.915115851119246	-0.193237452447633	0.173037149311553	0.989950683670981	0.824286222118137	1.18891027146174	GCST90200635
X3b1XN	5VUBvW	Renal failure	s2FKeA	Weighted mode	19	0.0235250179545371	0.0590833231223701	0.695190272424868	-0.0922782953653084	0.139328331274383	1.02380391390601	0.911851350226523	1.14950145532917	GCST90200635
v2qtO0	5VUBvW	Renal failure	V2qEdV	MR Egger	29	0.0956843513385158	0.103033703822998	0.361288448561699	-0.10626170815456	0.297630410831592	1.1004116656996	0.899189292109742	1.34666398347188	GCST90200650
v2qtO0	5VUBvW	Renal failure	V2qEdV	Weighted median	29	0.184660206497756	0.0534914628253079	0.000556151831943102	0.0798169393601527	0.28950347363536	1.20280966377367	1.08308877860123	1.33576408125634	GCST90200650
v2qtO0	5VUBvW	Renal failure	V2qEdV	Inverse variance weighted	29	0.116056468955501	0.0392305855885808	0.00309324850144786	0.0391645212018823	0.192948416709119	1.12305928832769	1.03994156201243	1.21282023064679	GCST90200650
v2qtO0	5VUBvW	Renal failure	V2qEdV	Simple mode	29	0.161603654238558	0.0963437559419972	0.104601498394634	-0.0272301074077567	0.350437415884872	1.17539428644402	0.973137289659718	1.4196884070575	GCST90200650
v2qtO0	5VUBvW	Renal failure	V2qEdV	Weighted mode	29	0.180335938470312	0.0647425918366522	0.00948185856558184	0.0534404584704736	0.30723141847015	1.19761962205475	1.05489417988469	1.35965558108145	GCST90200650
0Qv5Tb	5VUBvW	Renal failure	uTLVOY	MR Egger	32	0.0265551108272268	0.027600940318854	0.343686157279562	-0.0275427321977271	0.0806529538521806	1.0269108396081	0.972833110368397	1.08399463511812	GCST90200689
0Qv5Tb	5VUBvW	Renal failure	uTLVOY	Weighted median	32	0.0322166488147637	0.0212739892641764	0.129932527767784	-0.00948037014302201	0.0739136677725495	1.0327412232321	0.990564426890081	1.07671384637891	GCST90200689
0Qv5Tb	5VUBvW	Renal failure	uTLVOY	Inverse variance weighted	32	0.0429200630888979	0.0194593303337691	0.0274099876286895	0.00477977563471039	0.0810603505430854	1.04385444901516	1.00479121698403	1.08443634091406	GCST90200689
0Qv5Tb	5VUBvW	Renal failure	uTLVOY	Simple mode	32	0.0383494552189372	0.0666130745439056	0.568970872126339	-0.0922121708871177	0.168911081324992	1.03909428636067	0.911911647914799	1.18401485321117	GCST90200689
0Qv5Tb	5VUBvW	Renal failure	uTLVOY	Weighted mode	32	0.0327757130757026	0.0214092779597492	0.135933311750234	-0.00918647172540583	0.074737897876811	1.033318753364	0.990855594992518	1.07760167218088	GCST90200689
GC3eTV	5VUBvW	Renal failure	jV1oaB	MR Egger	29	-0.0206959180809318	0.0413685668237609	0.620930459732907	-0.101778309055503	0.0603864728936395	0.979516772628122	0.903229767335275	1.06224699689693	GCST90200706
GC3eTV	5VUBvW	Renal failure	jV1oaB	Weighted median	29	-0.0360763056947784	0.0349182807145075	0.301527222318883	-0.104516135895213	0.0323635245056564	0.964566688743584	0.900760262716407	1.03289291895271	GCST90200706
GC3eTV	5VUBvW	Renal failure	jV1oaB	Inverse variance weighted	29	-0.0587092747123702	0.0260292217942787	0.0241010832113836	-0.109726549429157	-0.0076919999955839	0.942980877696925	0.896079135148354	0.992337507730102	GCST90200706
GC3eTV	5VUBvW	Renal failure	jV1oaB	Simple mode	29	-0.0206618238333923	0.0874062807277425	0.814852122097641	-0.191978134059768	0.150654486392983	0.979550169084747	0.825324914799641	1.16259489632261	GCST90200706
GC3eTV	5VUBvW	Renal failure	jV1oaB	Weighted mode	29	-0.0371182338351742	0.0354561450135519	0.304109591819209	-0.106612278061736	0.0323758103913875	0.96356220295917	0.898874118651466	1.03290560903504	GCST90200706
x7L2YU	5VUBvW	Renal failure	2zHANA	MR Egger	23	0.0661154736416654	0.0606804872129632	0.288249454532982	-0.0528182812957425	0.185049228579073	1.06835007631738	0.948552366528813	1.20327767431981	GCST90200711
x7L2YU	5VUBvW	Renal failure	2zHANA	Weighted median	23	0.0802014688866467	0.0420247037399206	0.0563348526757886	-0.00216695044359756	0.162569888216891	1.08350533830103	0.997835395698551	1.1765305411971	GCST90200711
x7L2YU	5VUBvW	Renal failure	2zHANA	Inverse variance weighted	23	0.0750716500720639	0.0306830774304491	0.0144179068597639	0.0149328183083838	0.135210481835744	1.07796138412857	1.0150448698936	1.14477771390952	GCST90200711
x7L2YU	5VUBvW	Renal failure	2zHANA	Simple mode	23	-0.00674230953970556	0.0844765787945007	0.937107743339311	-0.172316403976927	0.158831784897516	0.993280368832433	0.841712809751064	1.17214075831837	GCST90200711
x7L2YU	5VUBvW	Renal failure	2zHANA	Weighted mode	23	0.0614274175130688	0.0416351590240701	0.154281382000592	-0.0201774941741086	0.143032329200246	1.06335331289981	0.98002470919204	1.15376710143073	GCST90200711
XJ7vCk	5VUBvW	Renal failure	B9cSby	MR Egger	32	-0.0398400740592372	0.051391669512175	0.444275164201461	-0.1405677463031	0.0608875981846257	0.960943106594632	0.868864800560745	1.06277944913385	GCST90200730
XJ7vCk	5VUBvW	Renal failure	B9cSby	Weighted median	32	-0.0644759478924905	0.0421143392694637	0.125775880552865	-0.147020052860639	0.0180681570756583	0.93755866425265	0.863276666076071	1.01823237376574	GCST90200730
XJ7vCk	5VUBvW	Renal failure	B9cSby	Inverse variance weighted	32	-0.057910391844597	0.0275156821599666	0.0353233327572374	-0.111841128878132	-0.00397965481106249	0.943734509956624	0.894186306597997	0.996028253520857	GCST90200730
XJ7vCk	5VUBvW	Renal failure	B9cSby	Simple mode	32	-0.0720317423779017	0.0785895597099824	0.366450958014718	-0.226067279409467	0.0820037946536639	0.930501359016648	0.797664433468275	1.08545992876623	GCST90200730
XJ7vCk	5VUBvW	Renal failure	B9cSby	Weighted mode	32	-0.0720317423779017	0.0501619306090474	0.161021841761222	-0.170349126371635	0.0262856416158313	0.930501359016648	0.843370322370931	1.02663415603451	GCST90200730
030lnf	5VUBvW	Renal failure	T8lrxk	MR Egger	17	0.0498713791814992	0.0754152047237147	0.51845524720739	-0.0979424220769817	0.19768518043998	1.05113588972252	0.906701108217604	1.21857870101731	GCST90200731
030lnf	5VUBvW	Renal failure	T8lrxk	Weighted median	17	0.0523957523288889	0.0474967244040814	0.269964399980875	-0.0406978275031106	0.145489332160888	1.05379270091735	0.96011920773714	1.1566053960361	GCST90200731
030lnf	5VUBvW	Renal failure	T8lrxk	Inverse variance weighted	17	0.0747761577524806	0.0344190609654364	0.0298163326832068	0.00731479826022538	0.142237517244736	1.0776429018756	1.00734161674775	1.15285043788047	GCST90200731
030lnf	5VUBvW	Renal failure	T8lrxk	Simple mode	17	0.0557468699743147	0.0783268570863628	0.486885969895344	-0.0977737699149563	0.209267509863586	1.05733000788759	0.90685403821544	1.23277473382544	GCST90200731
030lnf	5VUBvW	Renal failure	T8lrxk	Weighted mode	17	0.0392589409126433	0.0630873847378881	0.542515579507324	-0.0843923331736173	0.162910214998904	1.04003975762965	0.919070603465119	1.1769310141921	GCST90200731
Bcrd8F	5VUBvW	Renal failure	qHpboA	MR Egger	22	0.116263045588444	0.060685706474742	0.0697941914432252	-0.00268093910205054	0.235207030278938	1.12329131009838	0.997322651405823	1.26517067025795	GCST90200732
Bcrd8F	5VUBvW	Renal failure	qHpboA	Weighted median	22	0.0708830383774979	0.0430841275905471	0.0999236372059332	-0.0135618516999743	0.15532792845497	1.07345566540931	0.986529695891878	1.16804093216637	GCST90200732
Bcrd8F	5VUBvW	Renal failure	qHpboA	Inverse variance weighted	22	0.0724495713125836	0.0314937318914905	0.0214230699467158	0.0107218568052623	0.134177285819905	1.07513858689534	1.01077954189135	1.14359554494778	GCST90200732
Bcrd8F	5VUBvW	Renal failure	qHpboA	Simple mode	22	0.0762358559272376	0.0759161198523615	0.326708236964358	-0.0725597389833909	0.225031450837866	1.0792170838883	0.930010187137638	1.25236210340994	GCST90200732
Bcrd8F	5VUBvW	Renal failure	qHpboA	Weighted mode	22	0.0744103106066813	0.0680679795475622	0.286698415970722	-0.0590029293065407	0.207823550519903	1.07724872140505	0.94270400768404	1.23099594179064	GCST90200732
4QXeEq	5VUBvW	Renal failure	2peSeD	MR Egger	22	0.217776025312594	0.128585942899526	0.10585541943145	-0.0342524227704772	0.469804473395665	1.24330856678406	0.966327550771492	1.59968138236822	GCST90200741
4QXeEq	5VUBvW	Renal failure	2peSeD	Weighted median	22	0.0887429880834892	0.0669809781209681	0.185204864792648	-0.0425397290336083	0.220025705200587	1.09279975767064	0.958352390350282	1.24610876165137	GCST90200741
4QXeEq	5VUBvW	Renal failure	2peSeD	Inverse variance weighted	22	0.103935743180716	0.0512578539424249	0.0425904916523394	0.00347034945356318	0.204401136907869	1.10952915781036	1.00347637808803	1.22679016558113	GCST90200741
4QXeEq	5VUBvW	Renal failure	2peSeD	Simple mode	22	0.0714107820386312	0.121179082631271	0.561947107236484	-0.166100219918659	0.308921783995922	1.07402232434442	0.846961347538446	1.36195583959376	GCST90200741
4QXeEq	5VUBvW	Renal failure	2peSeD	Weighted mode	22	0.0828391458758777	0.11474977589152	0.478311204997326	-0.142070414871501	0.307748706623256	1.08636704787317	0.86756016519752	1.36035909675032	GCST90200741
IlGlxf	5VUBvW	Renal failure	mZGipa	MR Egger	24	-0.0597809866473139	0.0424866897764553	0.17338306275869	-0.143054898609166	0.0234929253145385	0.941970815180577	0.86670648660873	1.02377105786279	GCST90200758
IlGlxf	5VUBvW	Renal failure	mZGipa	Weighted median	24	-0.0577457044348935	0.0331529956697836	0.0815444151652353	-0.122725575947669	0.00723416707788241	0.943889943947176	0.884506359077787	1.00726039687664	GCST90200758
IlGlxf	5VUBvW	Renal failure	mZGipa	Inverse variance weighted	24	-0.0541931198282786	0.0258511464695426	0.0360509180001762	-0.104861366908582	-0.00352487274797508	0.947249156242315	0.90044934601024	0.996481332323133	GCST90200758
IlGlxf	5VUBvW	Renal failure	mZGipa	Simple mode	24	0.0085528231178652	0.0667191295332633	0.899111753115047	-0.122216670767331	0.139322317003061	1.00858950300713	0.884956603502107	1.14949454193632	GCST90200758
IlGlxf	5VUBvW	Renal failure	mZGipa	Weighted mode	24	-0.0573375243943959	0.034199605321801	0.107171110541513	-0.124368750825126	0.00969370203633409	0.944275299624619	0.88305415388989	1.00974083815062	GCST90200758
cOWKAo	5VUBvW	Renal failure	Jta0Qn	MR Egger	15	-0.179707082138575	0.133484521720929	0.201219581050816	-0.441336744711596	0.0819225804344465	0.835514912812267	0.643176083956845	1.08537177756524	GCST90200766
cOWKAo	5VUBvW	Renal failure	Jta0Qn	Weighted median	15	-0.107665340463266	0.0746766296344101	0.149371742431978	-0.254031534546709	0.0387008536201783	0.897928046337426	0.775667341342793	1.03945948659327	GCST90200766
cOWKAo	5VUBvW	Renal failure	Jta0Qn	Inverse variance weighted	15	-0.118938695627124	0.0523452114767134	0.023074541569491	-0.221535310121482	-0.0163420811327656	0.887862228930736	0.801287628084914	0.983790726241334	GCST90200766
cOWKAo	5VUBvW	Renal failure	Jta0Qn	Simple mode	15	-0.138858117096795	0.136723103631912	0.327043849572504	-0.406835400215343	0.129119166021754	0.870351507696969	0.665753764209577	1.13782570625005	GCST90200766
cOWKAo	5VUBvW	Renal failure	Jta0Qn	Weighted mode	15	-0.119326678577207	0.123509361774	0.350370755578039	-0.361405027654248	0.122751670499833	0.887517820340538	0.696696759859143	1.13060362385103	GCST90200766
VSqClR	5VUBvW	Renal failure	NIyvds	MR Egger	26	0.0370286297314818	0.0895806752341368	0.683016596811966	-0.138549493727426	0.21260675319039	1.03772273013599	0.870620159965861	1.23689814934117	GCST90200769
VSqClR	5VUBvW	Renal failure	NIyvds	Weighted median	26	0.0892400938910925	0.0571603542164157	0.118471002920919	-0.0227942003730823	0.201274388155267	1.09334312982227	0.977463624724495	1.22296029160827	GCST90200769
VSqClR	5VUBvW	Renal failure	NIyvds	Inverse variance weighted	26	0.0893394076012991	0.0396762360576643	0.0243405563228016	0.0115739849282771	0.167104830274321	1.09345171917713	1.01164122264422	1.18187815542578	GCST90200769
VSqClR	5VUBvW	Renal failure	NIyvds	Simple mode	26	0.118057644105316	0.0922872995126887	0.212558765171444	-0.0628254629395537	0.298940751150186	1.12530897692694	0.939107368425393	1.34842972819563	GCST90200769
VSqClR	5VUBvW	Renal failure	NIyvds	Weighted mode	26	0.0919920840460773	0.0598295989455089	0.136715877788261	-0.0252739298871201	0.209258097979275	1.09635614334175	0.975042782083332	1.23276313114687	GCST90200769
QrZrIM	5VUBvW	Renal failure	KsauYj	MR Egger	20	-0.0814199322030272	0.0871265188603707	0.362413019967901	-0.252187909169354	0.0893480447632993	0.921806513915988	0.777098700377171	1.09346116353756	GCST90200791
QrZrIM	5VUBvW	Renal failure	KsauYj	Weighted median	20	-0.135810223208959	0.0638416768704458	0.0333953936759852	-0.260939909875033	-0.0106805365428853	0.873008293481405	0.770327207282501	0.989376297866909	GCST90200791
QrZrIM	5VUBvW	Renal failure	KsauYj	Inverse variance weighted	20	-0.125862137321806	0.0398377914902764	0.00158113153568877	-0.203944208642748	-0.0477800660008643	0.881736396945752	0.815507868208928	0.953343436656698	GCST90200791
QrZrIM	5VUBvW	Renal failure	KsauYj	Simple mode	20	-0.0485512601669066	0.117850861388246	0.684970562359389	-0.279538948487869	0.182436428154056	0.952608507183199	0.756132277032821	1.20013785354968	GCST90200791
QrZrIM	5VUBvW	Renal failure	KsauYj	Weighted mode	20	-0.117366295081708	0.0826103046670004	0.171601471299647	-0.279282492229029	0.0445499020656124	0.88925940215386	0.756326216755242	1.04555715087019	GCST90200791
U16jrl	5VUBvW	Renal failure	VKb8vK	MR Egger	28	0.0156395467428666	0.0567826269624859	0.785164292879328	-0.0956544021036058	0.126933495589339	1.01576248451489	0.90877803358038	1.13534151005269	GCST90200871
U16jrl	5VUBvW	Renal failure	VKb8vK	Weighted median	28	0.0496919950267375	0.0549889127249987	0.366168826811627	-0.05808627391426	0.157470263967735	1.05094734951047	0.943568538573923	1.17054595007203	GCST90200871
U16jrl	5VUBvW	Renal failure	VKb8vK	Inverse variance weighted	28	0.0694811047936756	0.0341168141780531	0.0416936674980552	0.00261214900469148	0.13635006058266	1.07195180626286	1.00261556363843	1.14608302187158	GCST90200871
U16jrl	5VUBvW	Renal failure	VKb8vK	Simple mode	28	0.135877962718122	0.0879263147780435	0.13390048098216	-0.0364576142468432	0.308213539683087	1.1455420862217	0.964198961329388	1.36099158362075	GCST90200871
U16jrl	5VUBvW	Renal failure	VKb8vK	Weighted mode	28	0.0404693340801396	0.0558489689793013	0.474917687309376	-0.0689946451192909	0.14993331327957	1.04129937680965	0.933331677944618	1.1617567663963	GCST90200871
1LEmZe	5VUBvW	Renal failure	bPFMGl	MR Egger	24	0.0189345869378417	0.0884968376517036	0.832550551898647	-0.154519214859497	0.192388388735181	1.0191149830053	0.856827028172961	1.21214120754398	GCST90200875
1LEmZe	5VUBvW	Renal failure	bPFMGl	Weighted median	24	0.0447893859295067	0.0577696721384938	0.438156691707388	-0.0684391714619412	0.158017943320955	1.04580757492167	0.933850263122155	1.17118720950713	GCST90200875
1LEmZe	5VUBvW	Renal failure	bPFMGl	Inverse variance weighted	24	0.0854372599568902	0.0415765827598175	0.0398850861578303	0.00394715774764784	0.166927362166133	1.08919322317054	1.0039549580344	1.18166842835591	GCST90200875
1LEmZe	5VUBvW	Renal failure	bPFMGl	Simple mode	24	0.0454638744573649	0.108381671127621	0.67875805939623	-0.166964200952773	0.257891949867503	1.04651319807391	0.846229905019278	1.29419897269871	GCST90200875
1LEmZe	5VUBvW	Renal failure	bPFMGl	Weighted mode	24	0.0397069419699635	0.109540200873724	0.72029749939155	-0.174991851742536	0.254405735682463	1.04050580092688	0.83946386090901	1.28969497339664	GCST90200875
FCOqNX	5VUBvW	Renal failure	t3ui9Y	MR Egger	16	-0.114832541826018	0.124801810657746	0.373093351664169	-0.359444090715199	0.129779007063164	0.891515422952289	0.698064278641707	1.13857673810257	GCST90200901
FCOqNX	5VUBvW	Renal failure	t3ui9Y	Weighted median	16	-0.218289476105703	0.0676195624858375	0.00124571816948475	-0.350823818577944	-0.0857551336334613	0.803892700253374	0.704107793640911	0.917818946697015	GCST90200901
FCOqNX	5VUBvW	Renal failure	t3ui9Y	Inverse variance weighted	16	-0.182327389825811	0.0513670360305467	0.000385960741884396	-0.283006780445683	-0.0816479992059398	0.833328472487629	0.753514678677046	0.92159630423895	GCST90200901
FCOqNX	5VUBvW	Renal failure	t3ui9Y	Simple mode	16	-0.232048041809744	0.113860119564385	0.0595855986499274	-0.455213876155938	-0.00888220746354984	0.792908029654942	0.634312289165446	0.991157122808477	GCST90200901
FCOqNX	5VUBvW	Renal failure	t3ui9Y	Weighted mode	16	-0.226754872989615	0.113833590113185	0.0649004643184034	-0.449868709611458	-0.00364103636777166	0.797116153043362	0.637711871565237	0.996365584167503	GCST90200901
C2FGRi	5VUBvW	Renal failure	U2YaBm	MR Egger	25	-0.104527690235222	0.0944703204683402	0.279966170854982	-0.289689518353169	0.0806341378827246	0.900749855086192	0.748495925752898	1.08397423890006	GCST90200911
C2FGRi	5VUBvW	Renal failure	U2YaBm	Weighted median	25	-0.0646265707763105	0.0570711219578044	0.257471957889882	-0.176485969813607	0.0472328282609861	0.937417457097672	0.838210539322789	1.04836606991536	GCST90200911
C2FGRi	5VUBvW	Renal failure	U2YaBm	Inverse variance weighted	25	-0.102650918469868	0.0422960008521979	0.0152257199137643	-0.185551080140176	-0.0197507567995598	0.902441944317845	0.830646404962449	0.980443011609723	GCST90200911
C2FGRi	5VUBvW	Renal failure	U2YaBm	Simple mode	25	-0.06324766241401	0.111964562705995	0.577391120627501	-0.282698205317761	0.156202880489741	0.938710961475277	0.75374723044341	1.16906335917873	GCST90200911
C2FGRi	5VUBvW	Renal failure	U2YaBm	Weighted mode	25	-0.0340137855668056	0.0788510031961725	0.670051068089589	-0.188561751831304	0.120534180697693	0.966558179993301	0.828149362119919	1.12809929952791	GCST90200911
IQZ0V5	5VUBvW	Renal failure	JAArNh	MR Egger	16	-0.0831631615029605	0.0961268525708579	0.401543957890382	-0.271571792541842	0.105245469535921	0.920200993593672	0.762180562623855	1.11098328943961	GCST90200936
IQZ0V5	5VUBvW	Renal failure	JAArNh	Weighted median	16	-0.104057262858324	0.0604999357908804	0.0854403338860003	-0.222637137008449	0.0145226112918019	0.901173692162227	0.800405234044106	1.01462857675485	GCST90200936
IQZ0V5	5VUBvW	Renal failure	JAArNh	Inverse variance weighted	16	-0.132844065219487	0.0478396145562394	0.0054886274309706	-0.226609709749716	-0.0390784206892575	0.875601618210063	0.797231873405682	0.961675290950074	GCST90200936
IQZ0V5	5VUBvW	Renal failure	JAArNh	Simple mode	16	-0.110179989604622	0.103241252861326	0.302753396709808	-0.312532845212821	0.092172866003578	0.895672908974676	0.731591599270238	1.09655436266816	GCST90200936
IQZ0V5	5VUBvW	Renal failure	JAArNh	Weighted mode	16	-0.107056598968204	0.0727139007801914	0.161610654677476	-0.249575844497379	0.0354626465609714	0.898474818803471	0.779131185775099	1.03609894554644	GCST90200936
hBUGFf	5VUBvW	Renal failure	3UGA6W	MR Egger	20	0.0806578250119541	0.123683347162812	0.522557374870551	-0.161761535427158	0.323077185451066	1.08399991544204	0.850644028821043	1.3813719686094	GCST90200999
hBUGFf	5VUBvW	Renal failure	3UGA6W	Weighted median	20	0.0467499820439669	0.0635220544135115	0.461752254214962	-0.0777532446065156	0.171253208694449	1.04785999251306	0.925192694666607	1.18679121683417	GCST90200999
hBUGFf	5VUBvW	Renal failure	3UGA6W	Inverse variance weighted	20	0.0931189105083144	0.0449713180473017	0.0383934899139391	0.00497512713560307	0.181262693881026	1.09759224276008	1.00498752363013	1.19873003698151	GCST90200999
hBUGFf	5VUBvW	Renal failure	3UGA6W	Simple mode	20	-0.0155411221772546	0.123073091797869	0.900840507268589	-0.256764382101078	0.225682137746569	0.984579017886349	0.773550454627831	1.25317726421406	GCST90200999
hBUGFf	5VUBvW	Renal failure	3UGA6W	Weighted mode	20	0.00591999671940036	0.118845971641	0.960791856614724	-0.227018107696959	0.23885810113576	1.00593755453027	0.796906352020764	1.26979834085697	GCST90200999
kR8LD1	5VUBvW	Renal failure	d82qvt	MR Egger	25	-0.0935959750467752	0.0448038677443965	0.04796463424531	-0.181411555825792	-0.00578039426775798	0.910650613496742	0.834092012620556	0.99423628006764	GCST90201013
kR8LD1	5VUBvW	Renal failure	d82qvt	Weighted median	25	-0.0768760221730645	0.0427511009013389	0.0721416418651774	-0.160668179939689	0.00691613559355972	0.926004650534517	0.851574593764279	1.00694010729131	GCST90201013
kR8LD1	5VUBvW	Renal failure	d82qvt	Inverse variance weighted	25	-0.0597345596340284	0.0293414875812579	0.0417664738027494	-0.117243875293294	-0.00222524397476281	0.942014549087338	0.889368271765479	0.997777230045171	GCST90201013
kR8LD1	5VUBvW	Renal failure	d82qvt	Simple mode	25	-0.128065872916549	0.0745776477893614	0.0988193531621855	-0.274238062583697	0.0181063167505994	0.87979542254533	0.76015109018632	1.0182712299235	GCST90201013
kR8LD1	5VUBvW	Renal failure	d82qvt	Weighted mode	25	-0.1083069556171	0.0511182739991184	0.0446546447470642	-0.208498772655372	-0.00811513857882801	0.897352106881342	0.811802031062794	0.991917700267612	GCST90201013
