# Supplementary material for: The impact of beverage consumption on chronic renal failure risk and the mediation of serum metabolites: based on Mendelian randomization study
Source: Genes Nutr. 2025 Jul 11;20:14. doi: 10.1186/s12263-025-00773-w (PMC12247210; doi:10.1186/s12263-025-00773-w)
Supplement: Supplementary file 10 — Supplementary Material 10. [file 12263_2025_773_MOESM10_ESM.csv]

chr.exposure	pos.exposure	effect_allele.exposure	other_allele.exposure	eaf.exposure	beta.exposure	se.exposure	pval.exposure	SNP	samplesize.exposure	exposure	mr_keep.exposure	pval_origin.exposure	id.exposure	data_source.exposure	R2	F
1	18880127	A	G	0.199113	-0.0900652	0.019229	2.82E-06	rs7537155	8192	Carnitine levels	TRUE	reported	IoK9M1	textfile	0.002670848	21.93282608
2	36068755	T	G	0.00740514	0.394897	0.0881915	7.54E-06	rs78562549	8192	Carnitine levels	TRUE	reported	IoK9M1	textfile	0.002441533	20.04509728
2	112944230	C	G	0.455659	-0.0700485	0.0152171	4.16E-06	rs4254516	8192	Carnitine levels	TRUE	reported	IoK9M1	textfile	0.002580014	21.18496977
2	129893296	T	A	0.444305	-0.0812856	0.0159379	3.39E-07	rs12692101	8192	Carnitine levels	TRUE	reported	IoK9M1	textfile	0.003165179	26.00512793
2	214649844	A	G	0.378223	-0.0706059	0.0158653	8.57E-06	rs13026148	8192	Carnitine levels	TRUE	reported	IoK9M1	textfile	0.00241183	19.80064636
3	15272857	G	A	0.0515375	0.157569	0.0346167	5.32E-06	rs73025372	8192	Carnitine levels	TRUE	reported	IoK9M1	textfile	0.002522803	20.71401026
4	39615371	G	A	0.00618191	-0.446554	0.097039	4.19E-06	rs115168226	8192	Carnitine levels	TRUE	reported	IoK9M1	textfile	0.002578364	21.17138652
4	101752577	T	G	0.052858	0.170956	0.0345341	7.41E-07	rs10006723	8192	Carnitine levels	TRUE	reported	IoK9M1	textfile	0.002982533	24.50001606
4	188424754	T	C	0.615503	-0.0697692	0.0157378	9.28E-06	rs1511808	8192	Carnitine levels	TRUE	reported	IoK9M1	textfile	0.002393364	19.64868095
5	132396764	G	T	0.833702	0.199276	0.0204928	2.38E-22	rs7705826	8192	Carnitine levels	TRUE	reported	IoK9M1	textfile	0.011411247	94.53689832
5	151340348	G	A	0.0120372	-0.56909	0.0700396	4.46E-16	rs149235996	8192	Carnitine levels	TRUE	reported	IoK9M1	textfile	0.007994636	66.00374115
6	14093088	T	C	0.23482	-0.0906795	0.0180707	5.22E-07	rs72836546	8192	Carnitine levels	TRUE	reported	IoK9M1	textfile	0.0030644	25.17458034
6	58310440	A	G	0.00817656	-0.438422	0.0855532	2.98E-07	rs112819917	8192	Carnitine levels	TRUE	reported	IoK9M1	textfile	0.003195451	26.25464311
7	73596112	T	C	0.190234	-0.103668	0.0195859	1.20E-07	rs13247874	8192	Carnitine levels	TRUE	reported	IoK9M1	textfile	0.003408237	28.00891803
8	115036848	A	G	0.0377174	0.179162	0.0400467	7.68E-06	rs78428648	8192	Carnitine levels	TRUE	reported	IoK9M1	textfile	0.002437298	20.0102398
9	120853883	G	A	0.0280471	-0.218081	0.0461728	2.32E-06	rs79717472	8192	Carnitine levels	TRUE	reported	IoK9M1	textfile	0.002715765	22.30268726
10	33762953	G	A	0.0930578	-0.117619	0.0264472	8.69E-06	rs76187828	8192	Carnitine levels	TRUE	reported	IoK9M1	textfile	0.002408565	19.77377211
10	45526183	C	T	0.250122	-0.105448	0.0176162	2.15E-09	rs10900223	8192	Carnitine levels	TRUE	reported	IoK9M1	textfile	0.004354787	35.8216996
10	59620508	A	T	0.0770596	-0.142187	0.0286481	6.93E-07	rs10826332	8192	Carnitine levels	TRUE	reported	IoK9M1	textfile	0.002998018	24.62760007
10	59707424	T	G	0.770118	0.443332	0.0179927	4.76E-134	rs1171617	8192	Carnitine levels	TRUE	reported	IoK9M1	textfile	0.068996469	606.959119
10	59984318	A	T	0.0301671	-0.212246	0.0448917	2.27E-06	rs138190991	8192	Carnitine levels	TRUE	reported	IoK9M1	textfile	0.002721282	22.34811424
11	20146362	A	G	0.150493	-0.0960378	0.0215564	8.38E-06	rs55775057	8192	Carnitine levels	TRUE	reported	IoK9M1	textfile	0.00241708	19.84384821
11	80402523	A	G	0.216759	-0.0870239	0.0186419	3.04E-06	rs2512510	8192	Carnitine levels	TRUE	reported	IoK9M1	textfile	0.002653096	21.78666196
11	109223591	T	C	0.0318954	0.192728	0.0434891	9.35E-06	rs76638161	8192	Carnitine levels	TRUE	reported	IoK9M1	textfile	0.002391657	19.63463115
12	94623634	T	C	0.228206	0.0859678	0.0183528	2.81E-06	rs2625939	8192	Carnitine levels	TRUE	reported	IoK9M1	textfile	0.002671255	21.93617591
15	79574005	A	G	0.153343	-0.0999797	0.0211507	2.28E-06	rs1765260	8192	Carnitine levels	TRUE	reported	IoK9M1	textfile	0.002720203	22.33922622
17	19529080	T	C	0.394949	0.072665	0.0157893	4.18E-06	rs11871125	8192	Carnitine levels	TRUE	reported	IoK9M1	textfile	0.002578775	21.17477289
19	20498107	C	A	0.0466597	-0.168203	0.0368665	5.06E-06	rs73006619	8192	Carnitine levels	TRUE	reported	IoK9M1	textfile	0.002534612	20.81122359
chr.exposure	pos.exposure	effect_allele.exposure	other_allele.exposure	eaf.exposure	beta.exposure	se.exposure	pval.exposure	SNP	samplesize.exposure	exposure	mr_keep.exposure	pval_origin.exposure	id.exposure	data_source.exposure	R2	F
1	6935462	T	C	0.0417238	0.185887	0.0404404	4.30E-06	rs72638543	7306	Benzoate levels	TRUE	reported	x4tIO4	textfile	0.002883589	21.12264249
1	151944639	A	G	0.315014	0.0830144	0.0176575	2.58E-06	rs9943251	7306	Benzoate levels	TRUE	reported	x4tIO4	textfile	0.003016177	22.09680756
2	96874928	A	G	0.0116664	-0.341939	0.0762734	7.36E-06	rs149187032	7306	Benzoate levels	TRUE	reported	x4tIO4	textfile	0.002743332	20.09241589
2	127497198	C	T	0.00144389	1.05299	0.215383	1.01E-06	rs186382517	7306	Benzoate levels	TRUE	reported	x4tIO4	textfile	0.003260825	23.89498414
2	198163971	T	C	0.00796594	-0.413333	0.0922709	7.48E-06	rs141054369	7306	Benzoate levels	TRUE	reported	x4tIO4	textfile	0.002739049	20.06096146
2	241587764	T	A	0.0543493	-0.163284	0.0362749	6.75E-06	rs62192967	7306	Benzoate levels	TRUE	reported	x4tIO4	textfile	0.002765619	20.25610365
3	10119238	G	C	0.0159655	0.298062	0.0656385	5.60E-06	rs113989462	7306	Benzoate levels	TRUE	reported	x4tIO4	textfile	0.002814442	20.61470021
3	65029103	T	C	0.132697	-0.108363	0.0240017	6.34E-06	rs9863931	7306	Benzoate levels	TRUE	reported	x4tIO4	textfile	0.0027822	20.37788608
4	124909398	G	A	0.00253668	0.721556	0.162488	8.97E-06	rs149023824	7306	Benzoate levels	TRUE	reported	x4tIO4	textfile	0.002691827	19.71417444
5	76692142	G	T	0.0382593	-0.191343	0.0427947	7.78E-06	rs11749139	7306	Benzoate levels	TRUE	reported	x4tIO4	textfile	0.002728844	19.98601835
5	167537696	T	C	0.0261245	0.243319	0.0511669	1.98E-06	rs73801273	7306	Benzoate levels	TRUE	reported	x4tIO4	textfile	0.003085688	22.60762451
8	7071429	T	G	0.00442784	0.561037	0.121863	4.15E-06	rs117191976	7306	Benzoate levels	TRUE	reported	x4tIO4	textfile	0.002892687	21.18948362
8	101217958	A	G	0.0144798	0.319567	0.068531	3.11E-06	rs6468762	7306	Benzoate levels	TRUE	reported	x4tIO4	textfile	0.002967423	21.73856188
8	138955456	A	C	0.700507	-0.0846751	0.018635	5.52E-06	rs11166865	7306	Benzoate levels	TRUE	reported	x4tIO4	textfile	0.002818042	20.64114282
11	133125620	C	G	0.00337001	0.703091	0.141266	6.46E-07	rs181702052	7306	Benzoate levels	TRUE	reported	x4tIO4	textfile	0.003379077	24.76446088
13	103265932	C	T	0.00384615	0.600846	0.132243	5.53E-06	rs533126002	7306	Benzoate levels	TRUE	reported	x4tIO4	textfile	0.002817578	20.63773633
14	49018533	C	G	0.844828	-0.10725	0.022653	2.20E-06	rs2749463	7306	Benzoate levels	TRUE	reported	x4tIO4	textfile	0.003058673	22.40909142
14	85809056	T	C	0.965631	-0.204178	0.045214	6.31E-06	rs11625375	7306	Benzoate levels	TRUE	reported	x4tIO4	textfile	0.00278344	20.38699083
15	39725132	G	A	0.971915	-0.230238	0.0500968	4.31E-06	rs11070230	7306	Benzoate levels	TRUE	reported	x4tIO4	textfile	0.002882708	21.11616921
21	23369148	T	C	0.0387693	-0.194544	0.0425626	4.86E-06	rs62209511	7306	Benzoate levels	TRUE	reported	x4tIO4	textfile	0.00285141	20.88625037
chr.exposure	pos.exposure	effect_allele.exposure	other_allele.exposure	eaf.exposure	beta.exposure	se.exposure	pval.exposure	SNP	samplesize.exposure	exposure	mr_keep.exposure	pval_origin.exposure	id.exposure	data_source.exposure	R2	F
1	4693997	G	A	0.525656	0.0950368	0.0212325	7.60E-06	rs7525374	4641	Maltotriose levels	TRUE	reported	kmgOvc	textfile	0.004298323	20.02599705
1	68255458	T	C	0.0444222	-0.287487	0.0506395	1.37E-08	rs72670481	4641	Maltotriose levels	TRUE	reported	kmgOvc	textfile	0.006896686	32.21591035
2	139973386	G	A	0.0274713	0.282649	0.0627987	6.77E-06	rs79441497	4641	Maltotriose levels	TRUE	reported	kmgOvc	textfile	0.004346007	20.24913164
2	209703171	A	G	0.0362508	-0.2699	0.0550729	9.55E-07	rs147666382	4641	Maltotriose levels	TRUE	reported	kmgOvc	textfile	0.005148451	24.00726472
3	134325888	A	G	0.135389	0.141264	0.0309121	4.88E-06	rs113410972	4641	Maltotriose levels	TRUE	reported	kmgOvc	textfile	0.004479655	20.87462987
3	141700065	A	G	0.360843	0.0992769	0.0216311	4.44E-06	rs9855944	4641	Maltotriose levels	TRUE	reported	kmgOvc	textfile	0.004518153	21.05484308
4	58402103	C	A	0.0101798	-0.475907	0.103471	4.24E-06	rs62317587	4641	Maltotriose levels	TRUE	reported	kmgOvc	textfile	0.004537537	21.14558463
5	66323556	G	A	0.0334302	-0.274871	0.0590191	3.20E-06	rs75049736	4641	Maltotriose levels	TRUE	reported	kmgOvc	textfile	0.004651961	21.68130825
7	83782516	T	C	0.00954654	0.523098	0.106839	9.77E-07	rs117257402	4641	Maltotriose levels	TRUE	reported	kmgOvc	textfile	0.005138749	23.96179202
8	99994779	T	C	0.044205	-0.229438	0.0505115	5.56E-06	rs150215008	4641	Maltotriose levels	TRUE	reported	kmgOvc	textfile	0.004426007	20.62352842
9	1931505	T	G	0.0219792	-0.322444	0.0705527	4.87E-06	rs150000891	4641	Maltotriose levels	TRUE	reported	kmgOvc	textfile	0.004480429	20.87825161
9	18511076	G	A	0.413842	0.0942204	0.0211623	8.50E-06	rs12340914	4641	Maltotriose levels	TRUE	reported	kmgOvc	textfile	0.004253061	19.81421896
10	95311303	C	T	0.510903	0.097467	0.0207116	2.53E-06	rs1360005	4641	Maltotriose levels	TRUE	reported	kmgOvc	textfile	0.004749074	22.13607929
11	123627498	A	G	0.0123004	-0.451935	0.0933029	1.27E-06	rs72552153	4641	Maltotriose levels	TRUE	reported	kmgOvc	textfile	0.005029909	23.45170767
12	5921136	C	T	0.201663	-0.113786	0.025745	9.88E-06	rs3741902	4641	Maltotriose levels	TRUE	reported	kmgOvc	textfile	0.004191372	19.52561281
12	107378790	C	T	0.801944	-0.114917	0.0260009	9.88E-06	rs1426466	4641	Maltotriose levels	TRUE	reported	kmgOvc	textfile	0.004191371	19.52560961
12	129779913	T	C	0.0230852	-0.330457	0.0688133	1.57E-06	rs75183407	4641	Maltotriose levels	TRUE	reported	kmgOvc	textfile	0.004944483	23.05143388
13	46195297	A	G	0.655467	-0.105534	0.021612	1.04E-06	rs1230433	4641	Maltotriose levels	TRUE	reported	kmgOvc	textfile	0.00511161	23.83458996
14	61953888	G	A	0.322023	-0.107757	0.0223276	1.39E-06	rs1254839	4641	Maltotriose levels	TRUE	reported	kmgOvc	textfile	0.004993685	23.28196874
15	61386873	C	G	0.682113	-0.105364	0.0225011	2.83E-06	rs3935534	4641	Maltotriose levels	TRUE	reported	kmgOvc	textfile	0.004702387	21.91743887
15	82118868	C	T	0.036	-0.253193	0.055947	6.02E-06	rs78910814	4641	Maltotriose levels	TRUE	reported	kmgOvc	textfile	0.004393654	20.47210904
17	75101706	T	C	0.0864496	-0.162748	0.0365529	8.49E-06	rs112191400	4641	Maltotriose levels	TRUE	reported	kmgOvc	textfile	0.00425329	19.8152907
21	22791486	C	T	0.0169583	-0.367335	0.0795794	3.91E-06	rs141782806	4641	Maltotriose levels	TRUE	reported	kmgOvc	textfile	0.004570066	21.29786667
22	43905879	C	G	0.0282214	0.285259	0.0623725	4.80E-06	rs6006574	4641	Maltotriose levels	TRUE	reported	kmgOvc	textfile	0.004486709	20.90764953
chr.exposure	pos.exposure	effect_allele.exposure	other_allele.exposure	eaf.exposure	beta.exposure	se.exposure	pval.exposure	SNP	samplesize.exposure	exposure	mr_keep.exposure	pval_origin.exposure	id.exposure	data_source.exposure	R2	F
3	177202726	C	T	0.555966	0.0729509	0.0155727	2.81E-06	rs6443435	8260	Hippurate levels	TRUE	reported	Gbes5x	textfile	0.002649727	21.93957978
4	106789058	A	G	0.0321241	0.19722	0.043393	5.49E-06	rs114849156	8260	Hippurate levels	TRUE	reported	Gbes5x	textfile	0.002494582	20.65177513
4	171966715	G	C	0.236388	-0.0890288	0.0182274	1.04E-06	rs62326335	8260	Hippurate levels	TRUE	reported	Gbes5x	textfile	0.002879911	23.85099064
5	40519286	T	C	0.0219714	-0.24093	0.0524855	4.42E-06	rs1505993	8260	Hippurate levels	TRUE	reported	Gbes5x	textfile	0.002544582	21.06676811
5	124970733	T	G	0.00903651	0.398426	0.0814489	1.00E-06	rs76464474	8260	Hippurate levels	TRUE	reported	Gbes5x	textfile	0.002888607	23.92322513
6	114434155	T	C	0.0190974	-0.255607	0.0555964	4.27E-06	rs375709482	8260	Hippurate levels	TRUE	reported	Gbes5x	textfile	0.002552479	21.13231014
7	50501037	G	A	0.212634	0.0853795	0.0186386	4.63E-06	rs3779084	8260	Hippurate levels	TRUE	reported	Gbes5x	textfile	0.002533954	20.9785501
8	95891757	C	A	0.15585	0.0933587	0.0209933	8.70E-06	rs10106654	8260	Hippurate levels	TRUE	reported	Gbes5x	textfile	0.002388524	19.77165385
9	122609637	C	T	0.678724	-0.0744274	0.0165535	6.92E-06	rs10818729	8260	Hippurate levels	TRUE	reported	Gbes5x	textfile	0.002441431	20.21067697
9	133146393	T	C	0.645165	0.0716047	0.016209	9.98E-06	rs2886306	8260	Hippurate levels	TRUE	reported	Gbes5x	textfile	0.002357033	19.51036731
10	13172160	C	T	0.886196	0.121973	0.0241952	4.63E-07	rs7073480	8260	Hippurate levels	TRUE	reported	Gbes5x	textfile	0.00306729	25.40760973
10	31021128	T	C	0.0246989	0.224836	0.049354	5.22E-06	rs12782560	8260	Hippurate levels	TRUE	reported	Gbes5x	textfile	0.002506208	20.74826653
10	120838827	T	C	0.824509	0.0916728	0.0200283	4.71E-06	rs1271526	8260	Hippurate levels	TRUE	reported	Gbes5x	textfile	0.002529954	20.94535126
12	14111937	T	C	0.0418998	-0.19262	0.0384132	5.32E-07	rs16909710	8260	Hippurate levels	TRUE	reported	Gbes5x	textfile	0.003034881	25.13834102
12	75651631	A	T	0.396795	-0.0698072	0.0156983	8.72E-06	rs1038161	8260	Hippurate levels	TRUE	reported	Gbes5x	textfile	0.002388233	19.76924209
13	31286351	G	A	0.0243576	0.222284	0.0498262	8.15E-06	rs56266656	8260	Hippurate levels	TRUE	reported	Gbes5x	textfile	0.002403675	19.89737129
13	111879060	A	G	0.0243022	-0.220573	0.0497508	9.27E-06	rs138633790	8260	Hippurate levels	TRUE	reported	Gbes5x	textfile	0.002374063	19.65166689
14	50863493	A	G	0.0285926	0.204165	0.0459125	8.71E-06	rs117019913	8260	Hippurate levels	TRUE	reported	Gbes5x	textfile	0.002388263	19.76949313
16	22787037	A	G	0.162015	-0.0980699	0.0209321	2.80E-06	rs72770519	8260	Hippurate levels	TRUE	reported	Gbes5x	textfile	0.002650411	21.94525817
16	65558706	G	A	0.0718974	-0.132885	0.0298174	8.33E-06	rs72782456	8260	Hippurate levels	TRUE	reported	Gbes5x	textfile	0.002398774	19.85670619
chr.exposure	pos.exposure	effect_allele.exposure	other_allele.exposure	eaf.exposure	beta.exposure	se.exposure	pval.exposure	SNP	samplesize.exposure	exposure	mr_keep.exposure	pval_origin.exposure	id.exposure	data_source.exposure	R2	F
2	56347297	G	A	0.297934	0.076177	0.0168437	6.11E-06	rs6706818	8243	Methionine sulfoxide levels	TRUE	reported	v2Ac2N	textfile	0.002475205	20.4487775
2	185815120	C	T	0.0110218	-0.333664	0.0740513	6.61E-06	rs146859626	8243	Methionine sulfoxide levels	TRUE	reported	v2Ac2N	textfile	0.002456969	20.29775208
2	207577160	G	C	0.00783813	0.384825	0.0865739	8.79E-06	rs114588795	8243	Methionine sulfoxide levels	TRUE	reported	v2Ac2N	textfile	0.002391264	19.75364325
2	227802190	T	C	0.230257	0.0870865	0.0182194	1.75E-06	rs3138108	8243	Methionine sulfoxide levels	TRUE	reported	v2Ac2N	textfile	0.002764052	22.84168542
3	322415	A	G	0.212029	0.0843917	0.0189141	8.13E-06	rs162588	8243	Methionine sulfoxide levels	TRUE	reported	v2Ac2N	textfile	0.002409324	19.90319159
3	113140407	G	A	0.0085003	-0.37398	0.0844596	9.51E-06	rs114314137	8243	Methionine sulfoxide levels	TRUE	reported	v2Ac2N	textfile	0.002372912	19.6016815
4	185925809	T	C	0.6944	0.0750216	0.0167234	7.26E-06	rs4862595	8243	Methionine sulfoxide levels	TRUE	reported	v2Ac2N	textfile	0.00243545	20.11954261
5	61263052	T	C	0.0742635	-0.13605	0.0295137	4.03E-06	rs7708674	8243	Methionine sulfoxide levels	TRUE	reported	v2Ac2N	textfile	0.002571262	21.24439607
5	102243065	T	A	0.0777355	-0.132929	0.0291497	5.11E-06	rs1116046	8243	Methionine sulfoxide levels	TRUE	reported	v2Ac2N	textfile	0.00251647	20.79054675
5	158982497	T	C	0.18189	0.0997286	0.0200715	6.74E-07	rs66676945	8243	Methionine sulfoxide levels	TRUE	reported	v2Ac2N	textfile	0.002986041	24.68166194
6	96678263	T	A	0.0757631	0.131339	0.0291534	6.63E-06	rs112196227	8243	Methionine sulfoxide levels	TRUE	reported	v2Ac2N	textfile	0.002456154	20.29100706
7	130155762	T	C	0.0264921	0.214979	0.0483488	8.73E-06	rs113966925	8243	Methionine sulfoxide levels	TRUE	reported	v2Ac2N	textfile	0.002392737	19.76584075
8	5080675	C	T	0.0180649	0.256598	0.0575554	8.26E-06	rs78631663	8243	Methionine sulfoxide levels	TRUE	reported	v2Ac2N	textfile	0.002405488	19.87142424
8	9495449	T	C	0.0196162	-0.256812	0.0555271	3.75E-06	rs12216870	8243	Methionine sulfoxide levels	TRUE	reported	v2Ac2N	textfile	0.002588271	21.38529551
9	26798495	A	G	0.0321797	-0.207867	0.044132	2.48E-06	rs74981086	8243	Methionine sulfoxide levels	TRUE	reported	v2Ac2N	textfile	0.002684178	22.17984423
9	84052078	C	A	0.809931	-0.102991	0.0198761	2.20E-07	rs1020048	8243	Methionine sulfoxide levels	TRUE	reported	v2Ac2N	textfile	0.003246673	26.84298558
10	101716593	T	C	0.0434198	-0.192677	0.0380845	4.21E-07	rs76954145	8243	Methionine sulfoxide levels	TRUE	reported	v2Ac2N	textfile	0.003095505	25.5892672
11	21700521	T	C	0.0147077	0.289855	0.0644979	6.99E-06	rs142260529	8243	Methionine sulfoxide levels	TRUE	reported	v2Ac2N	textfile	0.002444119	20.19133609
12	110706960	A	G	0.14571	0.1179	0.0220764	9.27E-08	rs78762284	8243	Methionine sulfoxide levels	TRUE	reported	v2Ac2N	textfile	0.003448146	28.51449705
13	20995088	C	T	0.11287	-0.107817	0.0242782	8.96E-06	rs12323117	8243	Methionine sulfoxide levels	TRUE	reported	v2Ac2N	textfile	0.002386813	19.71678641
13	88053943	G	A	0.510057	0.0695317	0.0154663	6.93E-06	rs7990044	8243	Methionine sulfoxide levels	TRUE	reported	v2Ac2N	textfile	0.00244593	20.20633039
17	46907811	A	G	0.0237401	-0.222873	0.0498876	7.91E-06	rs112256623	8243	Methionine sulfoxide levels	TRUE	reported	v2Ac2N	textfile	0.002415428	19.95374002
18	31123298	G	A	0.0147202	0.29059	0.0641031	5.81E-06	rs72924553	8243	Methionine sulfoxide levels	TRUE	reported	v2Ac2N	textfile	0.002486776	20.54460896
19	43984037	T	G	0.464723	0.076227	0.0154744	8.39E-07	rs390784	8243	Methionine sulfoxide levels	TRUE	reported	v2Ac2N	textfile	0.002935135	24.25965568
20	51754403	C	T	0.0354437	-0.222442	0.0421167	1.28E-07	rs146902454	8243	Methionine sulfoxide levels	TRUE	reported	v2Ac2N	textfile	0.003372659	27.88813847
22	48520065	A	G	0.0856622	-0.125118	0.0275801	5.72E-06	rs57419073	8243	Methionine sulfoxide levels	TRUE	reported	v2Ac2N	textfile	0.002490461	20.57512719
chr.exposure	pos.exposure	effect_allele.exposure	other_allele.exposure	eaf.exposure	beta.exposure	se.exposure	pval.exposure	SNP	samplesize.exposure	exposure	mr_keep.exposure	pval_origin.exposure	id.exposure	data_source.exposure	R2	F
1	29207925	A	G	0.43716	-0.0716015	0.0157954	5.81E-06	rs4654393	7965	Xanthurenate levels	TRUE	reported	MkxU47	textfile	0.002573228	20.54347557
1	164891445	G	A	0.142632	-0.102275	0.0221736	3.98E-06	rs1339135	7965	Xanthurenate levels	TRUE	reported	MkxU47	textfile	0.002663927	21.26951046
2	40333490	T	C	0.209216	0.0900816	0.0193387	3.19E-06	rs4952404	7965	Xanthurenate levels	TRUE	reported	MkxU47	textfile	0.002716754	21.69244804
2	88277900	A	G	0.0251338	0.260906	0.0506967	2.66E-07	rs55953511	7965	Xanthurenate levels	TRUE	reported	MkxU47	textfile	0.003314219	26.47888463
2	143129515	T	C	0.587063	0.0973775	0.0160404	1.27E-09	rs354710	7965	Xanthurenate levels	TRUE	reported	MkxU47	textfile	0.004605706	36.84493448
2	233764663	T	C	0.326316	0.160369	0.0164451	1.81E-22	rs4148325	7965	Xanthurenate levels	TRUE	reported	MkxU47	textfile	0.01179852	95.07333762
3	82428809	G	A	0.0170605	-0.281069	0.0600788	2.89E-06	rs142739097	7965	Xanthurenate levels	TRUE	reported	MkxU47	textfile	0.002740349	21.88136111
4	110473158	T	G	0.0231871	0.240073	0.0515337	3.18E-06	rs74323113	7965	Xanthurenate levels	TRUE	reported	MkxU47	textfile	0.002717293	21.69676199
4	169940405	A	G	0.114498	0.145764	0.0245961	3.10E-09	rs80253618	7965	Xanthurenate levels	TRUE	reported	MkxU47	textfile	0.00439007	35.11227672
4	170071702	A	G	0.065916	-0.150456	0.0311209	1.33E-06	rs62344716	7965	Xanthurenate levels	TRUE	reported	MkxU47	textfile	0.002925879	23.36714549
5	45640754	C	T	0.0313286	0.201137	0.044222	5.41E-06	rs189750460	7965	Xanthurenate levels	TRUE	reported	MkxU47	textfile	0.002590567	20.68226563
5	108435076	A	G	0.00953162	0.355674	0.0792725	7.23E-06	rs115107012	7965	Xanthurenate levels	TRUE	reported	MkxU47	textfile	0.002521025	20.1256569
6	25794203	G	A	0.556451	0.108263	0.0156013	3.94E-12	rs2762353	7965	Xanthurenate levels	TRUE	reported	MkxU47	textfile	0.006009454	48.14259257
6	86716358	G	A	0.0107723	0.337234	0.0755884	8.14E-06	rs117446717	7965	Xanthurenate levels	TRUE	reported	MkxU47	textfile	0.002492773	19.89955378
6	139895926	G	A	0.764105	0.0847289	0.0185433	4.89E-06	rs610480	7965	Xanthurenate levels	TRUE	reported	MkxU47	textfile	0.002614366	20.87276689
6	150393911	A	G	0.0102144	-0.343757	0.0773679	8.87E-06	rs148768795	7965	Xanthurenate levels	TRUE	reported	MkxU47	textfile	0.002472411	19.73660361
10	5983272	T	C	0.0615182	0.148756	0.0320487	3.46E-06	rs41294573	7965	Xanthurenate levels	TRUE	reported	MkxU47	textfile	0.002697548	21.53867998
10	123940473	T	C	0.0443616	-0.174429	0.0379757	4.37E-06	rs76961499	7965	Xanthurenate levels	TRUE	reported	MkxU47	textfile	0.002641747	21.09195042
10	126332367	T	C	0.205555	-0.0850013	0.0190317	7.96E-06	rs10901595	7965	Xanthurenate levels	TRUE	reported	MkxU47	textfile	0.002498181	19.9428354
11	44303357	C	G	0.45907	-0.0757183	0.0157914	1.63E-06	rs11037948	7965	Xanthurenate levels	TRUE	reported	MkxU47	textfile	0.002878213	22.9853635
11	64543641	A	G	0.0494948	-0.1598	0.0360557	9.33E-06	rs75152214	7965	Xanthurenate levels	TRUE	reported	MkxU47	textfile	0.002460085	19.63797137
14	91044447	C	A	0.0229805	-0.254301	0.0519299	9.73E-07	rs117776343	7965	Xanthurenate levels	TRUE	reported	MkxU47	textfile	0.003001717	23.97464024
15	56725690	G	A	0.559125	0.0728152	0.0159215	4.80E-06	rs10518870	7965	Xanthurenate levels	TRUE	reported	MkxU47	textfile	0.002619096	20.91062755
16	1787443	A	G	0.0283656	-0.207866	0.0469472	9.53E-06	rs150456440	7965	Xanthurenate levels	TRUE	reported	MkxU47	textfile	0.002455241	19.59920532
16	12603772	A	G	0.167555	0.0980895	0.0207577	2.30E-06	rs8058114	7965	Xanthurenate levels	TRUE	reported	MkxU47	textfile	0.002795664	22.32428278
20	38613187	A	G	0.152841	-0.108314	0.0216513	5.66E-07	rs13038820	7965	Xanthurenate levels	TRUE	reported	MkxU47	textfile	0.003132225	25.02028022
chr.exposure	pos.exposure	effect_allele.exposure	other_allele.exposure	eaf.exposure	beta.exposure	se.exposure	pval.exposure	SNP	samplesize.exposure	exposure	mr_keep.exposure	pval_origin.exposure	id.exposure	data_source.exposure	R2	F
1	7573804	T	C	0.0100683	-0.469348	0.0920617	3.43E-07	rs182387902	5606	N-alpha-acetylornithine levels	TRUE	reported	JajL4Z	textfile	0.004614982	25.98226427
2	73650092	A	G	0.237802	0.203073	0.02127	1.33E-21	rs10168931	5606	N-alpha-acetylornithine levels	TRUE	reported	JajL4Z	textfile	0.015999689	91.12014933
2	241144457	T	G	0.0731357	0.171213	0.0359573	1.92E-06	rs758072	5606	N-alpha-acetylornithine levels	TRUE	reported	JajL4Z	textfile	0.004028036	22.66440699
4	47755798	G	A	0.216337	0.101172	0.0223797	6.16E-06	rs6846979	5606	N-alpha-acetylornithine levels	TRUE	reported	JajL4Z	textfile	0.003632275	20.4294739
5	26807776	C	T	0.038115	0.215007	0.0481609	8.03E-06	rs13184558	5606	N-alpha-acetylornithine levels	TRUE	reported	JajL4Z	textfile	0.003542596	19.92328942
5	102029922	G	A	0.010359	0.414825	0.0905551	4.63E-06	rs149122905	5606	N-alpha-acetylornithine levels	TRUE	reported	JajL4Z	textfile	0.003729308	20.97727386
5	174783352	G	C	0.016622	-0.335972	0.0714166	2.55E-06	rs77556524	5606	N-alpha-acetylornithine levels	TRUE	reported	JajL4Z	textfile	0.003932272	22.12345043
6	36548250	C	T	0.0336427	0.238255	0.0504986	2.38E-06	rs17360657	5606	N-alpha-acetylornithine levels	TRUE	reported	JajL4Z	textfile	0.003955043	22.25206931
6	124610707	C	T	0.0263158	0.27471	0.0585098	2.66E-06	rs117299913	5606	N-alpha-acetylornithine levels	TRUE	reported	JajL4Z	textfile	0.003916825	22.03620195
7	154799440	C	T	0.06269	-0.187249	0.037458	5.77E-07	rs4960616	5606	N-alpha-acetylornithine levels	TRUE	reported	JajL4Z	textfile	0.004437774	24.98014049
8	6864294	C	A	0.0109299	-0.417245	0.0891187	2.84E-06	rs145450037	5606	N-alpha-acetylornithine levels	TRUE	reported	JajL4Z	textfile	0.003894903	21.912384
8	113354078	T	C	0.0408473	0.207108	0.0466507	9.01E-06	rs117790062	5606	N-alpha-acetylornithine levels	TRUE	reported	JajL4Z	textfile	0.003503484	19.70255068
9	1956595	C	G	0.987774	-0.395874	0.0878042	6.53E-06	rs4430142	5606	N-alpha-acetylornithine levels	TRUE	reported	JajL4Z	textfile	0.00361292	20.32022026
9	81723130	G	C	0.0835143	-0.158395	0.0335323	2.32E-06	rs13296886	5606	N-alpha-acetylornithine levels	TRUE	reported	JajL4Z	textfile	0.003964405	22.30495153
10	19535694	T	C	0.0258012	0.268952	0.0583612	4.06E-06	rs77300395	5606	N-alpha-acetylornithine levels	TRUE	reported	JajL4Z	textfile	0.003774035	21.22981273
11	61173072	A	G	0.00948461	0.467453	0.0945412	7.64E-07	rs80205778	5606	N-alpha-acetylornithine levels	TRUE	reported	JajL4Z	textfile	0.00434201	24.43873459
12	113905989	G	C	0.526382	0.0843011	0.0185782	5.69E-06	rs2125440	5606	N-alpha-acetylornithine levels	TRUE	reported	JajL4Z	textfile	0.003659434	20.58279026
14	26212334	T	C	0.0424259	-0.205346	0.0457631	7.22E-06	rs76075534	5606	N-alpha-acetylornithine levels	TRUE	reported	JajL4Z	textfile	0.003578751	20.12735267
16	13482830	T	C	0.016178	0.333876	0.0723372	3.92E-06	rs117413891	5606	N-alpha-acetylornithine levels	TRUE	reported	JajL4Z	textfile	0.003785704	21.29570628
17	13932613	T	C	0.0191106	-0.307882	0.0672143	4.64E-06	rs62053878	5606	N-alpha-acetylornithine levels	TRUE	reported	JajL4Z	textfile	0.003728805	20.97443502
18	11772231	A	G	0.281514	0.101796	0.02024	4.92E-07	rs8084246	5606	N-alpha-acetylornithine levels	TRUE	reported	JajL4Z	textfile	0.004491921	25.28630913
18	40588675	C	T	0.373838	0.0923915	0.0189886	1.14E-06	rs6507370	5606	N-alpha-acetylornithine levels	TRUE	reported	JajL4Z	textfile	0.00420528	23.66590829
21	43355398	C	G	0.372672	-0.0899526	0.0201886	8.37E-06	rs9981625	5606	N-alpha-acetylornithine levels	TRUE	reported	JajL4Z	textfile	0.003528797	19.84540965
chr.exposure	pos.exposure	effect_allele.exposure	other_allele.exposure	eaf.exposure	beta.exposure	se.exposure	pval.exposure	SNP	samplesize.exposure	exposure	mr_keep.exposure	pval_origin.exposure	id.exposure	data_source.exposure	R2	F
1	33744394	T	C	0.0102702	-0.35764	0.076823	3.23E-06	rs114734560	8289	3-methylhistidine levels	TRUE	reported	DLpmGt	textfile	0.002607795	21.66730248
1	59674575	A	G	0.117381	0.109101	0.0246539	9.63E-06	rs7516441	8289	3-methylhistidine levels	TRUE	reported	DLpmGt	textfile	0.002356998	19.57858954
1	78644960	T	G	0.0257563	-0.223214	0.0486608	4.49E-06	rs12138831	8289	3-methylhistidine levels	TRUE	reported	DLpmGt	textfile	0.002532102	21.03679478
1	101465337	C	T	0.0929542	0.120013	0.0263768	5.37E-06	rs2797978	8289	3-methylhistidine levels	TRUE	reported	DLpmGt	textfile	0.002491305	20.69700815
2	47207061	C	G	0.106939	-0.116576	0.0252142	3.77E-06	rs72879030	8289	3-methylhistidine levels	TRUE	reported	DLpmGt	textfile	0.002572215	21.37091474
2	111041081	A	G	0.194184	0.0925549	0.0194528	1.96E-06	rs752834	8289	3-methylhistidine levels	TRUE	reported	DLpmGt	textfile	0.002723629	22.63235714
2	126725507	T	A	0.691427	0.0821837	0.0169317	1.21E-06	rs10181994	8289	3-methylhistidine levels	TRUE	reported	DLpmGt	textfile	0.002834232	23.5540422
2	142733050	T	C	0.0259039	0.211694	0.0478147	9.54E-06	rs185076690	8289	3-methylhistidine levels	TRUE	reported	DLpmGt	textfile	0.002359208	19.59699252
3	15056914	A	G	0.0916234	0.121144	0.0268809	6.58E-06	rs73035811	8289	3-methylhistidine levels	TRUE	reported	DLpmGt	textfile	0.002444282	20.30539337
3	113457137	A	G	0.00404492	-0.535769	0.120898	9.35E-06	rs146846950	8289	3-methylhistidine levels	TRUE	reported	DLpmGt	textfile	0.002363671	19.63415111
4	66474932	G	A	0.159583	-0.0956574	0.0209224	4.83E-06	rs10014780	8289	3-methylhistidine levels	TRUE	reported	DLpmGt	textfile	0.002515464	20.8982222
4	113333758	A	T	0.0592049	0.156459	0.0328215	1.87E-06	rs75256283	8289	3-methylhistidine levels	TRUE	reported	DLpmGt	textfile	0.002733966	22.71848931
5	102634283	C	T	0.265217	-0.0823134	0.017447	2.38E-06	rs1857803	8289	3-methylhistidine levels	TRUE	reported	DLpmGt	textfile	0.002678137	22.25331722
6	53134058	G	T	0.738791	0.0801615	0.017558	4.98E-06	rs2518573	8289	3-methylhistidine levels	TRUE	reported	DLpmGt	textfile	0.002508353	20.83899547
6	139030342	G	A	0.144171	-0.10469	0.021704	1.41E-06	rs7746774	8289	3-methylhistidine levels	TRUE	reported	DLpmGt	textfile	0.002799055	23.26087446
7	86214632	C	T	0.0137094	-0.295449	0.0654447	6.35E-06	rs117090299	8289	3-methylhistidine levels	TRUE	reported	DLpmGt	textfile	0.002452717	20.37564125
7	110247043	A	G	0.309524	-0.0821865	0.0166991	8.58E-07	rs13234372	8289	3-methylhistidine levels	TRUE	reported	DLpmGt	textfile	0.002913704	24.21642558
8	69901423	A	G	0.205669	0.0880673	0.0190393	3.74E-06	rs17670800	8289	3-methylhistidine levels	TRUE	reported	DLpmGt	textfile	0.002574576	21.39058237
9	2512056	T	C	0.745054	-0.0937684	0.0178574	1.51E-07	rs10966648	8289	3-methylhistidine levels	TRUE	reported	DLpmGt	textfile	0.003315371	27.56587337
9	77448309	A	G	0.0271103	0.209933	0.0472735	8.96E-06	rs75782963	8289	3-methylhistidine levels	TRUE	reported	DLpmGt	textfile	0.002373514	19.71610436
9	131750885	G	T	0.0669778	0.14967	0.0307172	1.10E-06	rs12553086	8289	3-methylhistidine levels	TRUE	reported	DLpmGt	textfile	0.002856025	23.73566838
11	112790715	A	G	0.174747	0.0913382	0.0202172	6.25E-06	rs72997812	8289	3-methylhistidine levels	TRUE	reported	DLpmGt	textfile	0.002456364	20.40600938
13	76692299	A	C	0.739059	-0.0772398	0.0173893	8.92E-06	rs4142196	8289	3-methylhistidine levels	TRUE	reported	DLpmGt	textfile	0.002374562	19.72483052
17	80083264	C	A	0.675224	0.0739981	0.0163504	6.02E-06	rs9910668	8289	3-methylhistidine levels	TRUE	reported	DLpmGt	textfile	0.002464963	20.47762441
18	4592009	A	G	0.0719668	0.135492	0.0304621	8.67E-06	rs11872731	8289	3-methylhistidine levels	TRUE	reported	DLpmGt	textfile	0.002381059	19.77893154
19	32596526	T	C	0.0171107	-0.26129	0.0590671	9.71E-06	rs149807477	8289	3-methylhistidine levels	TRUE	reported	DLpmGt	textfile	0.002355202	19.56363173
19	39659519	A	G	0.0170496	0.264482	0.0597176	9.47E-06	rs117771460	8289	3-methylhistidine levels	TRUE	reported	DLpmGt	textfile	0.002360798	19.61023278
19	40182613	T	C	0.0259304	0.229043	0.0483745	2.19E-06	rs138750865	8289	3-methylhistidine levels	TRUE	reported	DLpmGt	textfile	0.002697279	22.41280784
chr.exposure	pos.exposure	effect_allele.exposure	other_allele.exposure	eaf.exposure	beta.exposure	se.exposure	pval.exposure	SNP	samplesize.exposure	exposure	mr_keep.exposure	pval_origin.exposure	id.exposure	data_source.exposure	R2	F
1	954724	A	G	0.24412	0.0807118	0.0179643	7.03E-06	rs28631199	8212	Glycerophosphorylcholine (GPC) levels	TRUE	reported	ulrUZI	textfile	0.002452101	20.18123242
1	39941043	T	C	0.249324	0.124343	0.0177226	2.28E-12	rs77692382	8212	Glycerophosphorylcholine (GPC) levels	TRUE	reported	ulrUZI	textfile	0.005958588	49.21324791
1	177105662	T	C	0.0546213	0.158928	0.0336247	2.28E-06	rs74814187	8212	Glycerophosphorylcholine (GPC) levels	TRUE	reported	ulrUZI	textfile	0.002713034	22.33460192
2	44931099	T	C	0.151338	-0.0972846	0.0213799	5.36E-06	rs3738976	8212	Glycerophosphorylcholine (GPC) levels	TRUE	reported	ulrUZI	textfile	0.002514979	20.70003465
2	166358699	C	T	0.0536218	0.15285	0.0344046	8.88E-06	rs112779076	8212	Glycerophosphorylcholine (GPC) levels	TRUE	reported	ulrUZI	textfile	0.002397763	19.73295278
3	2655900	A	T	0.0607305	0.144058	0.0320058	6.76E-06	rs75158623	8212	Glycerophosphorylcholine (GPC) levels	TRUE	reported	ulrUZI	textfile	0.002460925	20.25403725
3	182722675	T	C	0.0166342	0.270431	0.059272	5.05E-06	rs143156137	8212	Glycerophosphorylcholine (GPC) levels	TRUE	reported	ulrUZI	textfile	0.002528514	20.81172128
4	19053740	T	C	0.0368812	0.18549	0.0409257	5.83E-06	rs74420163	8212	Glycerophosphorylcholine (GPC) levels	TRUE	reported	ulrUZI	textfile	0.002495254	20.53728293
4	54022678	A	T	0.0104651	-0.339794	0.0755404	6.85E-06	rs192566258	8212	Glycerophosphorylcholine (GPC) levels	TRUE	reported	ulrUZI	textfile	0.002457849	20.22865781
5	56528571	T	G	0.0220984	0.234246	0.0515822	5.59E-06	rs112211203	8212	Glycerophosphorylcholine (GPC) levels	TRUE	reported	ulrUZI	textfile	0.002504993	20.61763569
6	52926962	T	C	0.0518449	0.16235	0.0350163	3.54E-06	rs4715365	8212	Glycerophosphorylcholine (GPC) levels	TRUE	reported	ulrUZI	textfile	0.002610837	21.49108261
6	75108106	C	G	0.0095729	-0.352368	0.0785058	7.18E-06	rs117793976	8212	Glycerophosphorylcholine (GPC) levels	TRUE	reported	ulrUZI	textfile	0.002447239	20.14112163
6	111985317	C	G	0.0187874	-0.273645	0.0563802	1.21E-06	rs9487777	8212	Glycerophosphorylcholine (GPC) levels	TRUE	reported	ulrUZI	textfile	0.002860414	23.55136193
7	36298980	T	C	0.221719	-0.0874834	0.0185441	2.39E-06	rs11773889	8212	Glycerophosphorylcholine (GPC) levels	TRUE	reported	ulrUZI	textfile	0.00270281	22.25020425
7	74687404	G	A	0.0127869	0.325951	0.0691481	2.43E-06	rs117605274	8212	Glycerophosphorylcholine (GPC) levels	TRUE	reported	ulrUZI	textfile	0.002698495	22.21459241
8	58407830	G	A	0.676129	-0.0742076	0.0165155	7.02E-06	rs11783515	8212	Glycerophosphorylcholine (GPC) levels	TRUE	reported	ulrUZI	textfile	0.002452438	20.18401386
8	134660962	C	T	0.0174872	0.271135	0.0585165	3.60E-06	rs6981994	8212	Glycerophosphorylcholine (GPC) levels	TRUE	reported	ulrUZI	textfile	0.002607544	21.46390305
9	9247320	T	C	0.164771	0.0973711	0.0205632	2.19E-06	rs10816075	8212	Glycerophosphorylcholine (GPC) levels	TRUE	reported	ulrUZI	textfile	0.002722987	22.41676659
10	95999826	C	T	0.372436	-0.0725261	0.0160143	5.93E-06	rs2015026	8212	Glycerophosphorylcholine (GPC) levels	TRUE	reported	ulrUZI	textfile	0.002491383	20.50533861
11	29415783	T	A	0.281624	0.0744593	0.0168561	9.99E-06	rs665474	8212	Glycerophosphorylcholine (GPC) levels	TRUE	reported	ulrUZI	textfile	0.002370522	19.50823221
11	94286856	A	G	0.0394753	0.192118	0.0392089	9.59E-07	rs12800817	8212	Glycerophosphorylcholine (GPC) levels	TRUE	reported	ulrUZI	textfile	0.002915077	24.00275064
12	724252	C	T	0.448602	0.0708155	0.0158191	7.58E-06	rs4980965	8212	Glycerophosphorylcholine (GPC) levels	TRUE	reported	ulrUZI	textfile	0.002434365	20.03490675
12	44518480	C	T	0.035363	0.186141	0.0419148	8.96E-06	rs149395329	8212	Glycerophosphorylcholine (GPC) levels	TRUE	reported	ulrUZI	textfile	0.002395844	19.71712117
12	78358881	T	C	0.0468293	0.163415	0.036324	6.83E-06	rs116900994	8212	Glycerophosphorylcholine (GPC) levels	TRUE	reported	ulrUZI	textfile	0.002458547	20.23441808
12	131213698	T	C	0.166274	0.102458	0.0206861	7.31E-07	rs71468473	8212	Glycerophosphorylcholine (GPC) levels	TRUE	reported	ulrUZI	textfile	0.002978449	24.52611301
13	23324554	T	C	0.040562	0.173788	0.0386321	6.84E-06	rs9510701	8212	Glycerophosphorylcholine (GPC) levels	TRUE	reported	ulrUZI	textfile	0.002458245	20.23192255
14	39774970	A	G	0.0162096	0.269422	0.060459	8.34E-06	rs75275697	8212	Glycerophosphorylcholine (GPC) levels	TRUE	reported	ulrUZI	textfile	0.002412383	19.85356073
14	73791661	C	T	0.0108575	-0.348062	0.0740522	2.60E-06	rs141866706	8212	Glycerophosphorylcholine (GPC) levels	TRUE	reported	ulrUZI	textfile	0.002683006	22.08673438
15	47790829	C	T	0.705143	0.0756793	0.016833	6.93E-06	rs557700	8212	Glycerophosphorylcholine (GPC) levels	TRUE	reported	ulrUZI	textfile	0.002455357	20.20809535
15	65891098	T	G	0.0959356	0.114159	0.0257192	9.05E-06	rs117568432	8212	Glycerophosphorylcholine (GPC) levels	TRUE	reported	ulrUZI	textfile	0.002393403	19.69697877
16	53774515	T	G	0.0142254	-0.301878	0.0649424	3.35E-06	rs72803677	8212	Glycerophosphorylcholine (GPC) levels	TRUE	reported	ulrUZI	textfile	0.002624316	21.60232402
16	71853478	G	A	0.151329	0.0952092	0.0213323	8.08E-06	rs16973477	8212	Glycerophosphorylcholine (GPC) levels	TRUE	reported	ulrUZI	textfile	0.00241981	19.91483365
17	81411346	G	A	0.984318	-0.291489	0.0626721	3.30E-06	rs8064391	8212	Glycerophosphorylcholine (GPC) levels	TRUE	reported	ulrUZI	textfile	0.002627268	21.62669038
chr.exposure	pos.exposure	effect_allele.exposure	other_allele.exposure	eaf.exposure	beta.exposure	se.exposure	pval.exposure	SNP	samplesize.exposure	exposure	mr_keep.exposure	pval_origin.exposure	id.exposure	data_source.exposure	R2	F
1	168675145	C	T	0.113773	0.11933	0.0256291	3.22E-06	rs7526830	7059	Phenylacetate levels	TRUE	reported	YJLfrK	textfile	0.003061665	21.67252465
1	230418611	G	T	0.084973	-0.131138	0.029682	9.96E-06	rs76318294	7059	Phenylacetate levels	TRUE	reported	YJLfrK	textfile	0.002757581	19.51406404
2	101434829	C	T	0.0592908	-0.15323	0.0342299	7.59E-06	rs72825080	7059	Phenylacetate levels	TRUE	reported	YJLfrK	textfile	0.002830753	20.03333613
3	25420254	G	A	0.00680658	-0.443571	0.0992982	7.93E-06	rs76447789	7059	Phenylacetate levels	TRUE	reported	YJLfrK	textfile	0.002818866	19.94896982
3	42106201	G	C	0.300579	-0.0881978	0.0180229	9.90E-07	rs3856733	7059	Phenylacetate levels	TRUE	reported	YJLfrK	textfile	0.003381054	23.94104451
3	131672868	G	C	0.317746	-0.0886552	0.0174741	3.91E-07	rs1604572	7059	Phenylacetate levels	TRUE	reported	YJLfrK	textfile	0.003633246	25.73331462
4	42371565	C	A	0.148365	0.104046	0.0228286	5.17E-06	rs2632709	7059	Phenylacetate levels	TRUE	reported	YJLfrK	textfile	0.002934086	20.7667797
4	77578931	A	G	0.432367	0.0806004	0.0164433	9.50E-07	rs189587	7059	Phenylacetate levels	TRUE	reported	YJLfrK	textfile	0.00339217	24.02002024
4	149241086	T	C	0.00662204	0.453464	0.100866	6.93E-06	rs145721291	7059	Phenylacetate levels	TRUE	reported	YJLfrK	textfile	0.002855033	20.2056566
6	90966386	C	T	0.0051231	-0.500304	0.112894	9.35E-06	rs180982609	7059	Phenylacetate levels	TRUE	reported	YJLfrK	textfile	0.002774447	19.6337458
7	5394476	A	G	0.0350404	0.222167	0.0444899	5.92E-07	rs73057725	7059	Phenylacetate levels	TRUE	reported	YJLfrK	textfile	0.003520153	24.92947758
7	15762235	G	A	0.0227109	-0.249151	0.0549946	5.89E-06	rs76151544	7059	Phenylacetate levels	TRUE	reported	YJLfrK	textfile	0.002899219	20.51927961
11	32806391	A	G	0.0138573	0.329495	0.0697969	2.35E-06	rs148515684	7059	Phenylacetate levels	TRUE	reported	YJLfrK	textfile	0.00314712	22.27934018
12	22044817	C	T	0.0434628	0.182025	0.0399238	5.13E-06	rs3809205	7059	Phenylacetate levels	TRUE	reported	YJLfrK	textfile	0.002936149	20.78142252
12	56853738	A	G	0.0102142	-0.377677	0.080216	2.50E-06	rs150248294	7059	Phenylacetate levels	TRUE	reported	YJLfrK	textfile	0.003130504	22.16133951
12	68449464	A	G	0.0311454	0.227703	0.0474027	1.56E-06	rs112192402	7059	Phenylacetate levels	TRUE	reported	YJLfrK	textfile	0.003258148	23.06791179
12	104450374	C	A	0.017728	-0.294915	0.0614523	1.59E-06	rs78580580	7059	Phenylacetate levels	TRUE	reported	YJLfrK	textfile	0.003252068	23.02472098
13	34753839	C	T	0.693867	-0.0811984	0.0177149	4.57E-06	rs8001043	7059	Phenylacetate levels	TRUE	reported	YJLfrK	textfile	0.002967452	21.00363529
15	64997213	T	C	0.054898	-0.160195	0.0358753	7.99E-06	rs76379382	7059	Phenylacetate levels	TRUE	reported	YJLfrK	textfile	0.002816687	19.93350944
16	20568350	T	A	0.0235728	0.461097	0.0539542	1.27E-17	rs59532339	7059	Phenylacetate levels	TRUE	reported	YJLfrK	textfile	0.010240486	73.01481915
16	20589290	T	C	0.0315558	0.225688	0.0462149	1.04E-06	rs7196912	7059	Phenylacetate levels	TRUE	reported	YJLfrK	textfile	0.003367014	23.8412947
16	80540228	C	T	0.0125871	0.358611	0.0731176	9.36E-07	rs188124348	7059	Phenylacetate levels	TRUE	reported	YJLfrK	textfile	0.003396118	24.04807368
18	27277604	A	G	0.034759	-0.199229	0.0444659	7.45E-06	rs16943430	7059	Phenylacetate levels	TRUE	reported	YJLfrK	textfile	0.002835792	20.06909884
18	72270169	C	T	0.966004	-0.206029	0.0456208	6.30E-06	rs6566598	7059	Phenylacetate levels	TRUE	reported	YJLfrK	textfile	0.002880944	20.38955988
20	60269481	T	C	0.0241775	0.241913	0.052514	4.09E-06	rs117291585	7059	Phenylacetate levels	TRUE	reported	YJLfrK	textfile	0.002997239	21.21510328
22	42383012	C	T	0.356179	0.0763559	0.0171254	8.25E-06	rs1057157	7059	Phenylacetate levels	TRUE	reported	YJLfrK	textfile	0.002808272	19.87378962
chr.exposure	pos.exposure	effect_allele.exposure	other_allele.exposure	eaf.exposure	beta.exposure	se.exposure	pval.exposure	SNP	samplesize.exposure	exposure	mr_keep.exposure	pval_origin.exposure	id.exposure	data_source.exposure	R2	F
2	29743514	C	T	0.840543	0.0910083	0.0204779	8.82E-06	rs6754181	8257	3-methyl-2-oxovalerate levels	TRUE	reported	qFr31n	textfile	0.002386334	19.74631048
4	88307231	C	T	0.497027	0.0791272	0.0148481	9.87E-08	rs7660693	8257	3-methyl-2-oxovalerate levels	TRUE	reported	qFr31n	textfile	0.003427649	28.39256453
5	60325998	C	T	0.0806922	-0.12259	0.0272328	6.75E-06	rs77291466	8257	3-methyl-2-oxovalerate levels	TRUE	reported	qFr31n	textfile	0.002448154	20.25910661
5	93478693	T	C	0.0128564	0.295968	0.065473	6.17E-06	rs12716450	8257	3-methyl-2-oxovalerate levels	TRUE	reported	qFr31n	textfile	0.002468705	20.42959827
6	41524417	C	T	0.148723	-0.0947061	0.0213272	8.97E-06	rs34372879	8257	3-methyl-2-oxovalerate levels	TRUE	reported	qFr31n	textfile	0.002382484	19.71437508
6	156517427	C	A	0.0606153	-0.154962	0.0310005	5.77E-07	rs56107485	8257	3-methyl-2-oxovalerate levels	TRUE	reported	qFr31n	textfile	0.003017022	24.9808851
8	134040089	A	G	0.101178	-0.110404	0.0244676	6.41E-06	rs62524533	8257	3-methyl-2-oxovalerate levels	TRUE	reported	qFr31n	textfile	0.002459773	20.35549491
9	14739182	A	C	0.0067402	-0.411296	0.091854	7.54E-06	rs183718435	8257	3-methyl-2-oxovalerate levels	TRUE	reported	qFr31n	textfile	0.002422352	20.04507188
9	83720430	T	A	0.752536	-0.0841116	0.0179331	2.73E-06	rs11791075	8257	3-methyl-2-oxovalerate levels	TRUE	reported	qFr31n	textfile	0.002657194	21.99357564
11	36050283	T	C	0.159259	0.101193	0.0201862	5.36E-07	rs58729469	8257	3-methyl-2-oxovalerate levels	TRUE	reported	qFr31n	textfile	0.003034239	25.12387315
12	24284993	T	C	0.0102986	-0.347476	0.0734813	2.26E-06	rs145992024	8257	3-methyl-2-oxovalerate levels	TRUE	reported	qFr31n	textfile	0.002700842	22.35582791
14	25575454	G	A	0.026332	-0.220081	0.0468793	2.67E-06	rs142461926	8257	3-methyl-2-oxovalerate levels	TRUE	reported	qFr31n	textfile	0.002662091	22.03421882
14	28618182	G	A	0.0274457	0.209966	0.0460722	5.18E-06	rs116943713	8257	3-methyl-2-oxovalerate levels	TRUE	reported	qFr31n	textfile	0.002509035	20.76418267
17	34165541	C	G	0.00644455	-0.420915	0.0935419	6.80E-06	rs142174598	8257	3-methyl-2-oxovalerate levels	TRUE	reported	qFr31n	textfile	0.002446192	20.24282985
18	10810833	T	C	0.0472576	-0.177185	0.0350913	4.44E-07	rs77876488	8257	3-methyl-2-oxovalerate levels	TRUE	reported	qFr31n	textfile	0.003078179	25.48882314
20	858872	C	G	0.962906	-0.215685	0.0396894	5.50E-08	rs6055350	8257	3-methyl-2-oxovalerate levels	TRUE	reported	qFr31n	textfile	0.003563838	29.52470802
21	40394897	A	G	0.0331267	-0.187799	0.0414491	5.88E-06	rs58693102	8257	3-methyl-2-oxovalerate levels	TRUE	reported	qFr31n	textfile	0.002480023	20.52348621
chr.exposure	pos.exposure	effect_allele.exposure	other_allele.exposure	eaf.exposure	beta.exposure	se.exposure	pval.exposure	SNP	samplesize.exposure	exposure	mr_keep.exposure	pval_origin.exposure	id.exposure	data_source.exposure	R2	F
1	83175694	A	G	0.0721524	-0.149526	0.0320676	3.12E-06	rs116626434	7099	Tartarate levels	TRUE	reported	vb99e4	textfile	0.003053341	21.73592589
1	175616377	A	C	0.0301043	0.236427	0.0486249	1.16E-06	rs79983252	7099	Tartarate levels	TRUE	reported	vb99e4	textfile	0.003319217	23.63493051
2	25955752	C	T	0.0178748	0.285026	0.0624394	5.00E-06	rs138430505	7099	Tartarate levels	TRUE	reported	vb99e4	textfile	0.002926722	20.83191251
2	101829183	T	C	0.032701	-0.223964	0.0470413	1.93E-06	rs17026163	7099	Tartarate levels	TRUE	reported	vb99e4	textfile	0.00318285	22.66081001
2	139887135	G	A	0.0701345	-0.145169	0.032432	7.60E-06	rs75583177	7099	Tartarate levels	TRUE	reported	vb99e4	textfile	0.002814357	20.02986106
2	199095080	T	C	0.02066	-0.267429	0.0587195	5.25E-06	rs76501568	7099	Tartarate levels	TRUE	reported	vb99e4	textfile	0.002913319	20.73623624
3	177836416	A	G	0.621953	0.0825424	0.0175787	2.66E-06	rs13089230	7099	Tartarate levels	TRUE	reported	vb99e4	textfile	0.003096255	22.04237084
4	4718728	G	A	0.340258	0.0814848	0.0176888	4.09E-06	rs10004542	7099	Tartarate levels	TRUE	reported	vb99e4	textfile	0.002980321	21.21456318
5	74552072	T	C	0.28972	0.087711	0.0186612	2.60E-06	rs298392	7099	Tartarate levels	TRUE	reported	vb99e4	textfile	0.00310229	22.08546864
6	31883030	C	T	0.0492451	-0.170179	0.0381431	8.14E-06	rs115272033	7099	Tartarate levels	TRUE	reported	vb99e4	textfile	0.00279619	19.90020685
6	73615534	C	T	0.386617	-0.0783007	0.0170337	4.29E-06	rs628038	7099	Tartarate levels	TRUE	reported	vb99e4	textfile	0.002967736	21.12471848
6	162299162	T	C	0.0976838	-0.130904	0.0285309	4.47E-06	rs10945808	7099	Tartarate levels	TRUE	reported	vb99e4	textfile	0.002956595	21.04517399
7	95586935	G	A	0.344838	-0.0826258	0.0178465	3.66E-06	rs10247649	7099	Tartarate levels	TRUE	reported	vb99e4	textfile	0.003010362	21.42904769
7	127307984	T	A	0.0112878	0.368352	0.0789907	3.11E-06	rs143000803	7099	Tartarate levels	TRUE	reported	vb99e4	textfile	0.003053857	21.73961099
8	3339388	A	G	0.0595121	-0.157832	0.0354548	8.52E-06	rs117483011	7099	Tartarate levels	TRUE	reported	vb99e4	textfile	0.002783763	19.81151415
8	113913215	A	T	0.56753	-0.0762559	0.0170977	8.20E-06	rs2468877	7099	Tartarate levels	TRUE	reported	vb99e4	textfile	0.002794211	19.88607835
11	77121326	T	C	0.0106022	-0.373738	0.0817952	4.90E-06	rs142959592	7099	Tartarate levels	TRUE	reported	vb99e4	textfile	0.002932286	20.87163668
15	58376202	A	G	0.0184793	-0.318661	0.0614021	2.11E-07	rs77798428	7099	Tartarate levels	TRUE	reported	vb99e4	textfile	0.003779633	26.9258244
17	70342880	G	C	0.00388473	0.608221	0.134166	5.81E-06	rs142997067	7099	Tartarate levels	TRUE	reported	vb99e4	textfile	0.002886591	20.54544286
18	8592790	A	G	0.184827	-0.0971868	0.0214343	5.78E-06	rs9948951	7099	Tartarate levels	TRUE	reported	vb99e4	textfile	0.002887639	20.5529225
18	62365105	T	C	0.029224	0.228649	0.0493121	3.54E-06	rs141660852	7099	Tartarate levels	TRUE	reported	vb99e4	textfile	0.003019403	21.49360415
21	22839328	T	C	0.010688	0.370018	0.0815327	5.67E-06	rs146593632	7099	Tartarate levels	TRUE	reported	vb99e4	textfile	0.002892855	20.59015818
21	27170812	C	T	0.0322306	-0.210344	0.047106	7.99E-06	rs540278823	7099	Tartarate levels	TRUE	reported	vb99e4	textfile	0.002800867	19.93358583
chr.exposure	pos.exposure	effect_allele.exposure	other_allele.exposure	eaf.exposure	beta.exposure	se.exposure	pval.exposure	SNP	samplesize.exposure	exposure	mr_keep.exposure	pval_origin.exposure	id.exposure	data_source.exposure	R2	F
1	107260564	A	G	0.0101441	0.37263	0.0837642	8.64E-06	rs145406199	6902	Suberate (C8-DC) levels	TRUE	reported	IxShH8	textfile	0.002859041	19.78394421
2	58162047	T	A	0.068549	-0.165088	0.0330302	5.79E-07	rs848290	6902	Suberate (C8-DC) levels	TRUE	reported	IxShH8	textfile	0.003606323	24.97369143
2	208748506	T	C	0.0547126	-0.167962	0.0363969	3.94E-06	rs189725310	6902	Suberate (C8-DC) levels	TRUE	reported	IxShH8	textfile	0.003075958	21.28959597
3	24740196	A	G	0.223816	-0.0876962	0.0198179	9.64E-06	rs7616744	6902	Suberate (C8-DC) levels	TRUE	reported	IxShH8	textfile	0.002829052	19.57584064
3	73318930	T	C	0.0297142	0.218723	0.0493421	9.30E-06	rs11705994	6902	Suberate (C8-DC) levels	TRUE	reported	IxShH8	textfile	0.00283886	19.64390321
4	4592747	T	C	0.144896	0.108829	0.023723	4.49E-06	rs4689177	6902	Suberate (C8-DC) levels	TRUE	reported	IxShH8	textfile	0.003039855	21.03895648
4	31925736	G	T	0.0233082	0.266628	0.0551228	1.32E-06	rs34357043	6902	Suberate (C8-DC) levels	TRUE	reported	IxShH8	textfile	0.003378348	23.38961678
4	47852756	T	C	0.965304	0.200323	0.0453191	9.86E-06	rs4695288	6902	Suberate (C8-DC) levels	TRUE	reported	IxShH8	textfile	0.002822906	19.53319176
4	101864890	G	A	0.0359116	0.199278	0.0447114	8.31E-06	rs78440527	6902	Suberate (C8-DC) levels	TRUE	reported	IxShH8	textfile	0.002869849	19.85895127
4	116858781	C	T	0.609542	0.0800086	0.0170477	2.69E-06	rs10008401	6902	Suberate (C8-DC) levels	TRUE	reported	IxShH8	textfile	0.003181142	22.01992775
5	165978223	G	A	0.172813	0.0991772	0.0219344	6.14E-06	rs9313297	6902	Suberate (C8-DC) levels	TRUE	reported	IxShH8	textfile	0.002953335	20.43837219
6	8236962	A	G	0.229681	-0.0894199	0.0200898	8.55E-06	rs9406110	6902	Suberate (C8-DC) levels	TRUE	reported	IxShH8	textfile	0.002862183	19.80574891
6	18011466	T	C	0.0202821	-0.273918	0.059083	3.55E-06	rs539316238	6902	Suberate (C8-DC) levels	TRUE	reported	IxShH8	textfile	0.003104493	21.48771336
6	79684023	G	C	0.119895	0.121756	0.025941	2.68E-06	rs6923178	6902	Suberate (C8-DC) levels	TRUE	reported	IxShH8	textfile	0.003181621	22.02325221
6	106686831	C	T	0.011276	-0.366135	0.0791195	3.70E-06	rs6914551	6902	Suberate (C8-DC) levels	TRUE	reported	IxShH8	textfile	0.003093108	21.40866373
6	163922203	C	A	0.0572184	0.161019	0.0364413	9.93E-06	rs141183746	6902	Suberate (C8-DC) levels	TRUE	reported	IxShH8	textfile	0.002820751	19.51824041
7	3235891	C	T	0.0453877	-0.193637	0.0395206	9.60E-07	rs17738405	6902	Suberate (C8-DC) levels	TRUE	reported	IxShH8	textfile	0.003466145	23.99958699
7	106007929	G	T	0.0147642	0.336938	0.0697181	1.35E-06	rs146529314	6902	Suberate (C8-DC) levels	TRUE	reported	IxShH8	textfile	0.003372615	23.34979313
8	108977705	A	G	0.0145645	0.308493	0.0695392	9.15E-06	rs140580838	6902	Suberate (C8-DC) levels	TRUE	reported	IxShH8	textfile	0.002843281	19.67457607
9	16581529	C	G	0.00217928	0.798698	0.178207	7.40E-06	rs148863405	6902	Suberate (C8-DC) levels	TRUE	reported	IxShH8	textfile	0.002901874	20.08120692
9	135788065	G	C	0.250852	-0.0955533	0.0196317	1.13E-06	rs12555229	6902	Suberate (C8-DC) levels	TRUE	reported	IxShH8	textfile	0.00342068	23.68370805
11	8649229	T	C	0.0284364	-0.227287	0.0499103	5.27E-06	rs35904890	6902	Suberate (C8-DC) levels	TRUE	reported	IxShH8	textfile	0.002995649	20.73208438
14	70111694	G	A	0.759084	-0.0922378	0.0196709	2.74E-06	rs11158833	6902	Suberate (C8-DC) levels	TRUE	reported	IxShH8	textfile	0.003175508	21.98080262
16	23857673	A	G	0.0147465	0.336072	0.0690214	1.12E-06	rs72777931	6902	Suberate (C8-DC) levels	TRUE	reported	IxShH8	textfile	0.003423205	23.70125095
17	75889724	T	C	0.230903	-0.0957862	0.0197795	1.28E-06	rs1551619	6902	Suberate (C8-DC) levels	TRUE	reported	IxShH8	textfile	0.003386314	23.44495517
18	44998209	G	A	0.0142545	0.30721	0.0691456	8.87E-06	rs117499033	6902	Suberate (C8-DC) levels	TRUE	reported	IxShH8	textfile	0.002851848	19.7340277
22	22277644	A	G	0.00922782	-0.399312	0.0879247	5.58E-06	rs191920017	6902	Suberate (C8-DC) levels	TRUE	reported	IxShH8	textfile	0.002979423	20.61944962
chr.exposure	pos.exposure	effect_allele.exposure	other_allele.exposure	eaf.exposure	beta.exposure	se.exposure	pval.exposure	SNP	samplesize.exposure	exposure	mr_keep.exposure	pval_origin.exposure	id.exposure	data_source.exposure	R2	F
1	14402942	T	C	0.0148944	0.281865	0.0631701	8.12E-06	rs139663065	8128	5-hydroxylysine levels	TRUE	reported	WTseFE	textfile	0.002443504	19.90454697
1	17851418	A	G	0.0170546	0.292762	0.0593343	8.05E-07	rs55700529	8128	5-hydroxylysine levels	TRUE	reported	WTseFE	textfile	0.002986312	24.33945714
1	234308092	A	G	0.0116681	0.322064	0.0713328	6.33E-06	rs76751577	8128	5-hydroxylysine levels	TRUE	reported	WTseFE	textfile	0.002501695	20.37975435
2	179875859	G	T	0.0250279	-0.215533	0.0487937	1.00E-05	rs78818599	8128	5-hydroxylysine levels	TRUE	reported	WTseFE	textfile	0.002394832	19.50712053
2	216664687	C	T	0.0234238	0.230094	0.0513898	7.56E-06	rs9341222	8128	5-hydroxylysine levels	TRUE	reported	WTseFE	textfile	0.002460386	20.04240603
3	30096963	T	C	0.0119106	0.387083	0.0705729	4.14E-08	rs144429282	8128	5-hydroxylysine levels	TRUE	reported	WTseFE	textfile	0.003687603	30.07636812
4	30325758	A	G	0.0455162	0.176873	0.0364889	1.25E-06	rs12499749	8128	5-hydroxylysine levels	TRUE	reported	WTseFE	textfile	0.002882466	23.49063002
4	72366734	T	C	0.00972787	0.347685	0.0782868	8.95E-06	rs75233276	8128	5-hydroxylysine levels	TRUE	reported	WTseFE	textfile	0.002420798	19.71913904
6	9542333	G	A	0.708369	-0.0818991	0.0168315	1.14E-06	rs1040519	8128	5-hydroxylysine levels	TRUE	reported	WTseFE	textfile	0.002904462	23.67040772
6	113238996	A	G	0.405292	-0.0735292	0.0164301	7.63E-06	rs1330804	8128	5-hydroxylysine levels	TRUE	reported	WTseFE	textfile	0.002458028	20.02314956
8	32271206	C	T	0.00837335	0.397814	0.0842519	2.34E-06	rs73248769	8128	5-hydroxylysine levels	TRUE	reported	WTseFE	textfile	0.002735441	22.28916718
8	138372606	T	C	0.150779	-0.0978899	0.0214524	5.04E-06	rs73429419	8128	5-hydroxylysine levels	TRUE	reported	WTseFE	textfile	0.002555225	20.81695102
8	141957630	G	A	0.014046	0.286413	0.0645828	9.21E-06	rs117462872	8128	5-hydroxylysine levels	TRUE	reported	WTseFE	textfile	0.002413895	19.66277617
9	81810718	T	G	0.0116409	0.320974	0.0719087	8.06E-06	rs140233308	8128	5-hydroxylysine levels	TRUE	reported	WTseFE	textfile	0.002445287	19.91911125
10	14019697	A	G	0.0257376	-0.215444	0.0485076	8.94E-06	rs999856	8128	5-hydroxylysine levels	TRUE	reported	WTseFE	textfile	0.0024211	19.7216095
12	61025502	C	T	0.212153	0.085716	0.0188366	5.35E-06	rs10877499	8128	5-hydroxylysine levels	TRUE	reported	WTseFE	textfile	0.002541149	20.70197998
12	96510327	C	G	0.0998263	0.113555	0.0256097	9.25E-06	rs41322846	8128	5-hydroxylysine levels	TRUE	reported	WTseFE	textfile	0.002413074	19.65606883
12	124503617	C	T	0.00309636	0.625391	0.138228	6.06E-06	rs532070914	8128	5-hydroxylysine levels	TRUE	reported	WTseFE	textfile	0.00251209	20.46465033
13	29933975	T	A	0.103335	0.112287	0.025189	8.28E-06	rs661331	8128	5-hydroxylysine levels	TRUE	reported	WTseFE	textfile	0.002438894	19.86690559
13	41641427	T	C	0.424131	0.0752854	0.0158196	1.95E-06	rs17533872	8128	5-hydroxylysine levels	TRUE	reported	WTseFE	textfile	0.002778679	22.64246219
13	86458070	T	C	0.764257	-0.0811985	0.0181157	7.39E-06	rs1502069	8128	5-hydroxylysine levels	TRUE	reported	WTseFE	textfile	0.002465642	20.0853265
13	108973515	C	T	0.664775	-0.0752947	0.0165065	5.08E-06	rs9559451	8128	5-hydroxylysine levels	TRUE	reported	WTseFE	textfile	0.002553435	20.80232825
14	72465045	C	G	0.0878938	-0.124927	0.0272675	4.62E-06	rs3819547	8128	5-hydroxylysine levels	TRUE	reported	WTseFE	textfile	0.002575836	20.98529609
15	78417591	A	T	0.0158799	0.610277	0.0609732	1.39E-23	rs58374597	8128	5-hydroxylysine levels	TRUE	reported	WTseFE	textfile	0.012175094	100.1541967
15	78508074	A	G	0.973048	0.266767	0.0475445	2.01E-08	rs6495304	8128	5-hydroxylysine levels	TRUE	reported	WTseFE	textfile	0.003858345	31.47434955
15	78533575	G	A	0.0990508	0.578606	0.0249628	7.47E-119	rs3885951	8128	5-hydroxylysine levels	TRUE	reported	WTseFE	textfile	0.062000901	537.1213239
15	78966596	G	A	0.0289046	0.227003	0.0458676	7.46E-07	rs74582811	8128	5-hydroxylysine levels	TRUE	reported	WTseFE	textfile	0.00300442	24.48749067
15	98630252	C	T	0.387751	0.070543	0.0157671	7.67E-06	rs12901358	8128	5-hydroxylysine levels	TRUE	reported	WTseFE	textfile	0.002456701	20.01231495
16	87637966	C	G	0.0498823	0.161297	0.0354213	5.27E-06	rs113983401	8128	5-hydroxylysine levels	TRUE	reported	WTseFE	textfile	0.002544681	20.73083096
22	22766918	A	G	0.00284936	-0.663355	0.14407	4.14E-06	rs115469488	8128	5-hydroxylysine levels	TRUE	reported	WTseFE	textfile	0.002601536	21.19522468
chr.exposure	pos.exposure	effect_allele.exposure	other_allele.exposure	eaf.exposure	beta.exposure	se.exposure	pval.exposure	SNP	samplesize.exposure	exposure	mr_keep.exposure	pval_origin.exposure	id.exposure	data_source.exposure	R2	F
1	156527256	T	C	0.0178844	-0.304207	0.0586874	2.18E-07	rs191187061	7925	3-phenylpropionate hydrocinnamate levels	TRUE	reported	177KRv	textfile	0.003378932	26.86204376
1	204454067	A	G	0.0250225	-0.238964	0.0506661	2.40E-06	rs112307471	7925	3-phenylpropionate hydrocinnamate levels	TRUE	reported	177KRv	textfile	0.002799068	22.23926304
1	246124049	T	C	0.0257673	-0.219819	0.0494675	8.84E-06	rs75223710	7925	3-phenylpropionate hydrocinnamate levels	TRUE	reported	177KRv	textfile	0.002485481	19.7415349
2	28328582	C	T	0.0041228	-0.550427	0.120275	4.73E-06	rs145409686	7925	3-phenylpropionate hydrocinnamate levels	TRUE	reported	177KRv	textfile	0.002635744	20.93818883
2	133697804	C	T	0.194635	0.0909404	0.0194777	3.03E-06	rs17767728	7925	3-phenylpropionate hydrocinnamate levels	TRUE	reported	177KRv	textfile	0.002743128	21.7935892
2	224858109	T	C	0.0724275	0.150663	0.0304065	7.23E-07	rs74432647	7925	3-phenylpropionate hydrocinnamate levels	TRUE	reported	177KRv	textfile	0.00308843	24.54543546
3	43525745	G	T	0.0557029	-0.150826	0.0340435	9.41E-06	rs78674307	7925	3-phenylpropionate hydrocinnamate levels	TRUE	reported	177KRv	textfile	0.002470645	19.62340672
3	110665898	T	C	0.0208412	0.249552	0.0549664	5.62E-06	rs77831208	7925	3-phenylpropionate hydrocinnamate levels	TRUE	reported	177KRv	textfile	0.00259418	20.60714878
4	46001728	T	C	0.0137168	-0.29344	0.0662578	9.48E-06	rs187719086	7925	3-phenylpropionate hydrocinnamate levels	TRUE	reported	177KRv	textfile	0.002468834	19.60897938
4	86073341	T	C	0.0945706	-0.121342	0.0264241	4.39E-06	rs146175767	7925	3-phenylpropionate hydrocinnamate levels	TRUE	reported	177KRv	textfile	0.002653802	21.08202259
5	27584519	T	C	0.0094268	0.400938	0.0799895	5.38E-07	rs116511059	7925	3-phenylpropionate hydrocinnamate levels	TRUE	reported	177KRv	textfile	0.0031602	25.11764165
6	79617290	G	A	0.230375	0.0825426	0.0184542	7.72E-06	rs73478203	7925	3-phenylpropionate hydrocinnamate levels	TRUE	reported	177KRv	textfile	0.002518092	20.00120808
7	5766027	G	A	0.0130043	-0.340237	0.0690333	8.28E-07	rs147941428	7925	3-phenylpropionate hydrocinnamate levels	TRUE	reported	177KRv	textfile	0.003055747	24.28489314
9	3389660	A	G	0.0526149	0.170526	0.0347529	9.26E-07	rs13283163	7925	3-phenylpropionate hydrocinnamate levels	TRUE	reported	177KRv	textfile	0.003028882	24.07074287
11	23891620	T	C	0.0739347	-0.143423	0.0298661	1.57E-06	rs141685561	7925	3-phenylpropionate hydrocinnamate levels	TRUE	reported	177KRv	textfile	0.002901479	23.05530969
11	109407701	G	A	0.448059	-0.0760014	0.016068	2.25E-06	rs2186671	7925	3-phenylpropionate hydrocinnamate levels	TRUE	reported	177KRv	textfile	0.002815114	22.36711258
13	22714494	C	G	0.359614	-0.0736478	0.01656	8.69E-06	rs9510299	7925	3-phenylpropionate hydrocinnamate levels	TRUE	reported	177KRv	textfile	0.002489528	19.77376081
13	84382959	T	C	0.042993	-0.195098	0.03888	5.22E-07	rs79970883	7925	3-phenylpropionate hydrocinnamate levels	TRUE	reported	177KRv	textfile	0.003167205	25.17349451
14	48833025	A	G	0.00782144	-0.402137	0.0883872	5.37E-06	rs112423294	7925	3-phenylpropionate hydrocinnamate levels	TRUE	reported	177KRv	textfile	0.002605177	20.69472692
16	1189810	A	G	0.00898891	-0.396283	0.0827237	1.66E-06	rs12929353	7925	3-phenylpropionate hydrocinnamate levels	TRUE	reported	177KRv	textfile	0.002887327	22.94253312
16	20426589	G	A	0.0199163	-0.27871	0.0551887	4.42E-07	rs148153141	7925	3-phenylpropionate hydrocinnamate levels	TRUE	reported	177KRv	textfile	0.003207821	25.49735668
16	20433373	T	C	0.0178774	0.294909	0.0587005	5.06E-07	rs34927101	7925	3-phenylpropionate hydrocinnamate levels	TRUE	reported	177KRv	textfile	0.00317477	25.23381049
17	12879352	T	C	0.168677	-0.105084	0.0220071	1.80E-06	rs62058082	7925	3-phenylpropionate hydrocinnamate levels	TRUE	reported	177KRv	textfile	0.002868802	22.7949132
18	1098668	C	T	0.00914634	0.368503	0.0824753	7.89E-06	rs112264683	7925	3-phenylpropionate hydrocinnamate levels	TRUE	reported	177KRv	textfile	0.00251271	19.95834993
18	51743877	G	A	0.136043	0.104011	0.0231405	6.97E-06	rs10073658	7925	3-phenylpropionate hydrocinnamate levels	TRUE	reported	177KRv	textfile	0.002542776	20.19777136
19	14838555	G	A	0.0216392	-0.240823	0.0541185	8.59E-06	rs143985394	7925	3-phenylpropionate hydrocinnamate levels	TRUE	reported	177KRv	textfile	0.002492421	19.79679145
20	40610096	G	A	0.253933	-0.0994662	0.0192108	2.25E-07	rs4812445	7925	3-phenylpropionate hydrocinnamate levels	TRUE	reported	177KRv	textfile	0.003371276	26.80097149
chr.exposure	pos.exposure	effect_allele.exposure	other_allele.exposure	eaf.exposure	beta.exposure	se.exposure	pval.exposure	SNP	samplesize.exposure	exposure	mr_keep.exposure	pval_origin.exposure	id.exposure	data_source.exposure	R2	F
1	63194695	C	T	0.042129	-0.180183	0.036929	1.07E-06	rs9988529	8244	Kynurenine levels	TRUE	reported	lsPYp7	textfile	0.002879402	23.80055909
1	75842746	A	G	0.0418438	-0.166018	0.0368091	6.48E-06	rs79435381	8244	Kynurenine levels	TRUE	reported	lsPYp7	textfile	0.002461454	20.33736039
1	241550102	T	C	0.246402	0.130031	0.0171027	2.89E-14	rs61825638	8244	Kynurenine levels	TRUE	reported	lsPYp7	textfile	0.006962928	57.79084924
2	137960969	A	G	0.0356445	0.178987	0.0395664	6.08E-06	rs55709807	8244	Kynurenine levels	TRUE	reported	lsPYp7	textfile	0.00247614	20.45900603
3	141940670	A	T	0.842367	0.0964971	0.0204102	2.27E-06	rs6440053	8244	Kynurenine levels	TRUE	reported	lsPYp7	textfile	0.002704083	22.34748374
3	184219831	C	T	0.147783	0.0994985	0.0206581	1.46E-06	rs9821445	8244	Kynurenine levels	TRUE	reported	lsPYp7	textfile	0.002806041	23.19246679
5	13501913	A	G	0.0110504	-0.322608	0.0709539	5.45E-06	rs116794445	8244	Kynurenine levels	TRUE	reported	lsPYp7	textfile	0.002501336	20.66770954
5	173639728	T	C	0.0812102	-0.123617	0.0269608	4.54E-06	rs10516101	8244	Kynurenine levels	TRUE	reported	lsPYp7	textfile	0.002543588	21.01771395
6	52270924	T	G	0.0553582	0.148969	0.0327399	5.36E-06	rs17240098	8244	Kynurenine levels	TRUE	reported	lsPYp7	textfile	0.002505012	20.69815976
7	105966054	A	T	0.297359	-0.0741746	0.0165025	6.97E-06	rs17287314	8244	Kynurenine levels	TRUE	reported	lsPYp7	textfile	0.002444612	20.19786989
8	39947074	T	C	0.372432	-0.092585	0.0153069	1.46E-09	rs10216901	8244	Kynurenine levels	TRUE	reported	lsPYp7	textfile	0.004418204	36.57643712
8	127356687	A	C	0.137167	0.101148	0.0215999	2.83E-06	rs55879891	8244	Kynurenine levels	TRUE	reported	lsPYp7	textfile	0.002652891	21.92329086
9	130403493	A	C	0.0752681	0.135722	0.0286233	2.12E-06	rs72761290	8244	Kynurenine levels	TRUE	reported	lsPYp7	textfile	0.002719821	22.47789943
10	55140633	C	A	0.971072	-0.21192	0.0450635	2.57E-06	rs6481144	8244	Kynurenine levels	TRUE	reported	lsPYp7	textfile	0.002675424	22.10999674
10	104214575	C	A	0.22765	-0.0787528	0.0174501	6.39E-06	rs10883982	8244	Kynurenine levels	TRUE	reported	lsPYp7	textfile	0.002464487	20.3624858
12	13367062	C	G	0.0566212	-0.145349	0.0321909	6.33E-06	rs11055387	8244	Kynurenine levels	TRUE	reported	lsPYp7	textfile	0.002466875	20.38226696
12	111446804	C	T	0.513669	-0.108142	0.0148104	2.84E-13	rs3184504	8244	Kynurenine levels	TRUE	reported	lsPYp7	textfile	0.006425658	53.30277817
14	84718587	A	T	0.0423521	-0.194072	0.0374159	2.14E-07	rs75973738	8244	Kynurenine levels	TRUE	reported	lsPYp7	textfile	0.003252823	26.89725731
14	94546420	A	T	0.112435	-0.105966	0.0235442	6.77E-06	rs35223481	8244	Kynurenine levels	TRUE	reported	lsPYp7	textfile	0.002451102	20.25162292
16	20355488	T	C	0.180459	-0.103406	0.0193124	8.58E-08	rs9933330	8244	Kynurenine levels	TRUE	reported	lsPYp7	textfile	0.003465559	28.66246971
16	75786534	A	G	0.0546991	-0.144555	0.0325854	9.16E-06	rs72789484	8244	Kynurenine levels	TRUE	reported	lsPYp7	textfile	0.002381478	19.67500041
16	87784963	A	G	0.287217	-0.107927	0.0164258	5.01E-11	rs6540080	8244	Kynurenine levels	TRUE	reported	lsPYp7	textfile	0.005209557	43.16202149
16	87844466	A	C	0.265349	0.205627	0.0165261	1.53E-35	rs4843270	8244	Kynurenine levels	TRUE	reported	lsPYp7	textfile	0.018433228	154.7797544
17	36834695	G	C	0.37961	0.0692728	0.0155536	8.44E-06	rs9909552	8244	Kynurenine levels	TRUE	reported	lsPYp7	textfile	0.002400391	19.83162309
22	49143607	A	G	0.311375	0.071803	0.0160729	7.92E-06	rs34519073	8244	Kynurenine levels	TRUE	reported	lsPYp7	textfile	0.002414953	19.95222444
chr.exposure	pos.exposure	effect_allele.exposure	other_allele.exposure	eaf.exposure	beta.exposure	se.exposure	pval.exposure	SNP	samplesize.exposure	exposure	mr_keep.exposure	pval_origin.exposure	id.exposure	data_source.exposure	R2	F
1	166530566	A	G	0.31028	-0.0833283	0.0173446	1.55E-06	rs12070599	7802	N-acetylglutamate levels	TRUE	reported	B5IzeD	textfile	0.002949631	23.07518136
2	3293263	A	C	0.0725952	0.132736	0.0296366	7.51E-06	rs79132971	7802	N-acetylglutamate levels	TRUE	reported	B5IzeD	textfile	0.002564482	20.05438516
2	73650092	A	G	0.224014	0.123014	0.0183105	1.84E-11	rs10168931	7802	N-acetylglutamate levels	TRUE	reported	B5IzeD	textfile	0.005751718	45.12293397
3	52078217	A	C	0.0103166	0.395956	0.0769657	2.68E-07	rs148804382	7802	N-acetylglutamate levels	TRUE	reported	B5IzeD	textfile	0.003380825	26.45989193
4	157967616	C	T	0.0402336	0.178385	0.0390113	4.82E-06	rs76105072	7802	N-acetylglutamate levels	TRUE	reported	B5IzeD	textfile	0.002672807	20.90376317
5	64819753	A	G	0.0103212	0.36491	0.0767441	1.99E-06	rs186654219	7802	N-acetylglutamate levels	TRUE	reported	B5IzeD	textfile	0.002889475	22.60321374
6	77383611	C	T	0.0110081	-0.329606	0.0734255	7.16E-06	rs187543759	7802	N-acetylglutamate levels	TRUE	reported	B5IzeD	textfile	0.002576144	20.14582463
6	100362746	C	T	0.723072	-0.0805091	0.0174765	4.09E-06	rs10872573	7802	N-acetylglutamate levels	TRUE	reported	B5IzeD	textfile	0.00271266	21.21630146
7	118109730	G	T	0.0133051	-0.297994	0.0670282	8.76E-06	rs148895950	7802	N-acetylglutamate levels	TRUE	reported	B5IzeD	textfile	0.002526941	19.76007473
8	58487627	C	A	0.191407	0.087937	0.0197421	8.42E-06	rs10957056	7802	N-acetylglutamate levels	TRUE	reported	B5IzeD	textfile	0.002536575	19.83559593
9	14712674	G	A	0.0158761	0.279475	0.0616153	5.74E-06	rs116233634	7802	N-acetylglutamate levels	TRUE	reported	B5IzeD	textfile	0.002630021	20.56825517
9	26390175	A	T	0.0556449	0.155318	0.0339765	4.85E-06	rs12554315	7802	N-acetylglutamate levels	TRUE	reported	B5IzeD	textfile	0.002671276	20.89175661
9	105978380	A	G	0.567883	-0.0726878	0.0157023	3.67E-06	rs4336667	7802	N-acetylglutamate levels	TRUE	reported	B5IzeD	textfile	0.002739046	21.42324057
9	127531312	G	A	0.820119	0.0912856	0.0200603	5.35E-06	rs2265815	7802	N-acetylglutamate levels	TRUE	reported	B5IzeD	textfile	0.002647114	20.70228859
10	74229994	T	C	0.752636	-0.0883667	0.017702	5.98E-07	rs10762589	7802	N-acetylglutamate levels	TRUE	reported	B5IzeD	textfile	0.003183771	24.91272635
10	86543369	C	T	0.96381	-0.205145	0.0419759	1.02E-06	rs2803552	7802	N-acetylglutamate levels	TRUE	reported	B5IzeD	textfile	0.003052027	23.87868994
13	41455862	C	T	0.0195022	-0.261085	0.0554528	2.50E-06	rs60665648	7802	N-acetylglutamate levels	TRUE	reported	B5IzeD	textfile	0.00283321	22.16182591
14	70529167	C	T	0.155615	0.0944413	0.0212157	8.53E-06	rs7154858	7802	N-acetylglutamate levels	TRUE	reported	B5IzeD	textfile	0.002533387	19.81060955
17	43990158	T	C	0.256755	-0.0796679	0.017735	7.05E-06	rs28690110	7802	N-acetylglutamate levels	TRUE	reported	B5IzeD	textfile	0.002579744	20.17404616
20	46598884	C	T	0.187765	0.116341	0.01969	3.45E-09	rs10854172	7802	N-acetylglutamate levels	TRUE	reported	B5IzeD	textfile	0.00445481	34.90300418
chr.exposure	pos.exposure	effect_allele.exposure	other_allele.exposure	eaf.exposure	beta.exposure	se.exposure	pval.exposure	SNP	samplesize.exposure	exposure	mr_keep.exposure	pval_origin.exposure	id.exposure	data_source.exposure	R2	F
1	20713817	C	T	0.0394383	0.193643	0.0400346	1.32E-06	rs72650882	8201	Glycerol 3-phosphate levels	TRUE	reported	ajx6Vg	textfile	0.002844649	23.38980988
1	21378351	C	T	0.344183	-0.104833	0.0165102	2.16E-10	rs56704741	8201	Glycerol 3-phosphate levels	TRUE	reported	ajx6Vg	textfile	0.004892093	40.30746025
1	21563267	A	G	0.0133024	0.321236	0.0677323	2.11E-06	rs149344982	8201	Glycerol 3-phosphate levels	TRUE	reported	ajx6Vg	textfile	0.002735271	22.48800074
1	21569132	T	A	0.943146	0.448805	0.0333781	3.24E-41	rs1780318	8201	Glycerol 3-phosphate levels	TRUE	reported	ajx6Vg	textfile	0.021570241	180.7532958
1	39602239	G	C	0.12601	-0.110939	0.0235356	2.43E-06	rs6695630	8201	Glycerol 3-phosphate levels	TRUE	reported	ajx6Vg	textfile	0.002701943	22.21324565
1	158472466	C	G	0.0129099	0.330102	0.0688063	1.61E-06	rs138201625	8201	Glycerol 3-phosphate levels	TRUE	reported	ajx6Vg	textfile	0.002798697	23.01091968
1	240441410	A	G	0.0445551	0.170339	0.0376776	6.16E-06	rs16840029	8201	Glycerol 3-phosphate levels	TRUE	reported	ajx6Vg	textfile	0.002486073	20.43411338
2	29222247	T	C	0.0168581	0.269297	0.0591747	5.34E-06	rs72852030	8201	Glycerol 3-phosphate levels	TRUE	reported	ajx6Vg	textfile	0.002519003	20.70546439
2	207084178	T	C	0.0174881	-0.283142	0.059454	1.91E-06	rs149000340	8201	Glycerol 3-phosphate levels	TRUE	reported	ajx6Vg	textfile	0.002757911	22.6746456
3	324356	G	T	0.289002	0.0765529	0.0172667	9.27E-06	rs162416	8201	Glycerol 3-phosphate levels	TRUE	reported	ajx6Vg	textfile	0.002391102	19.6516347
4	108745728	T	C	0.166028	0.0971709	0.0213914	5.56E-06	rs113971921	8201	Glycerol 3-phosphate levels	TRUE	reported	ajx6Vg	textfile	0.002509781	20.62947176
4	184336884	T	C	0.0279306	-0.213038	0.0470789	6.04E-06	rs79393239	8201	Glycerol 3-phosphate levels	TRUE	reported	ajx6Vg	textfile	0.002490644	20.47178035
5	177500083	T	C	0.519666	-0.0731129	0.0158083	3.75E-06	rs337370	8201	Glycerol 3-phosphate levels	TRUE	reported	ajx6Vg	textfile	0.002601475	21.38512323
6	76893247	G	A	0.0235791	-0.236422	0.0500149	2.28E-06	rs143671553	8201	Glycerol 3-phosphate levels	TRUE	reported	ajx6Vg	textfile	0.002717243	22.33937604
6	112661622	T	C	0.0158449	-0.281275	0.06139	4.61E-06	rs118174096	8201	Glycerol 3-phosphate levels	TRUE	reported	ajx6Vg	textfile	0.00255323	20.98751765
6	159442131	C	T	0.171541	-0.0959369	0.0210023	4.93E-06	rs4709324	8201	Glycerol 3-phosphate levels	TRUE	reported	ajx6Vg	textfile	0.002537858	20.86083659
7	154196642	T	C	0.0389125	-0.18358	0.0411328	8.08E-06	rs6945869	8201	Glycerol 3-phosphate levels	TRUE	reported	ajx6Vg	textfile	0.002423002	19.91444731
8	60876009	G	T	0.455985	0.0779824	0.015705	6.85E-07	rs3750309	8201	Glycerol 3-phosphate levels	TRUE	reported	ajx6Vg	textfile	0.002997414	24.64968575
10	109776626	T	C	0.12587	-0.115058	0.0235144	9.93E-07	rs12770630	8201	Glycerol 3-phosphate levels	TRUE	reported	ajx6Vg	textfile	0.002910938	23.93645946
10	120249022	T	G	0.0451781	0.167422	0.0374675	7.88E-06	rs118152300	8201	Glycerol 3-phosphate levels	TRUE	reported	ajx6Vg	textfile	0.002428805	19.96225936
11	80347492	G	C	0.0231351	0.248377	0.0518527	1.67E-06	rs73499488	8201	Glycerol 3-phosphate levels	TRUE	reported	ajx6Vg	textfile	0.002789972	22.93897871
11	98185552	C	G	0.0240741	0.229614	0.0511828	7.25E-06	rs11603769	8201	Glycerol 3-phosphate levels	TRUE	reported	ajx6Vg	textfile	0.002448034	20.12068314
11	107383264	C	G	0.005377	0.488462	0.106255	4.28E-06	rs117110311	8201	Glycerol 3-phosphate levels	TRUE	reported	ajx6Vg	textfile	0.002570267	21.12792711
12	97298167	C	A	0.140581	-0.0992173	0.022321	8.79E-06	rs7968044	8201	Glycerol 3-phosphate levels	TRUE	reported	ajx6Vg	textfile	0.002403453	19.75338773
12	125321224	G	A	0.180152	0.0914908	0.0201541	5.64E-06	rs75198564	8201	Glycerol 3-phosphate levels	TRUE	reported	ajx6Vg	textfile	0.002506521	20.60260359
13	31418470	A	G	0.0285504	-0.217628	0.0465571	2.95E-06	rs7319463	8201	Glycerol 3-phosphate levels	TRUE	reported	ajx6Vg	textfile	0.002657268	21.84498622
16	7662319	T	C	0.108586	-0.113394	0.0249262	5.39E-06	rs10521085	8201	Glycerol 3-phosphate levels	TRUE	reported	ajx6Vg	textfile	0.002517136	20.69007546
16	33920063	G	A	0.00853513	-0.424592	0.0873416	1.17E-06	rs537609697	8201	Glycerol 3-phosphate levels	TRUE	reported	ajx6Vg	textfile	0.002873326	23.62628301
16	87361698	G	A	0.0567904	-0.148881	0.0334532	8.57E-06	rs74622263	8201	Glycerol 3-phosphate levels	TRUE	reported	ajx6Vg	textfile	0.002409288	19.80146374
20	5516581	A	T	0.0223242	0.2955	0.0524575	1.77E-08	rs186366783	8201	Glycerol 3-phosphate levels	TRUE	reported	ajx6Vg	textfile	0.003854391	31.72443282
20	42205095	C	G	0.00966006	0.354048	0.07965	8.79E-06	rs186970614	8201	Glycerol 3-phosphate levels	TRUE	reported	ajx6Vg	textfile	0.002403482	19.75362501
chr.exposure	pos.exposure	effect_allele.exposure	other_allele.exposure	eaf.exposure	beta.exposure	se.exposure	pval.exposure	SNP	samplesize.exposure	exposure	mr_keep.exposure	pval_origin.exposure	id.exposure	data_source.exposure	R2	F
1	3687327	C	T	0.0864132	0.126601	0.0281066	6.66E-06	rs3765719	8256	Imidazole lactate levels	TRUE	reported	AZ6mFI	textfile	0.002451444	20.2839451
1	53879416	A	C	0.0119251	0.317674	0.0703736	6.36E-06	rs61774831	8256	Imidazole lactate levels	TRUE	reported	AZ6mFI	textfile	0.002462088	20.37223076
1	88252216	C	A	0.136264	-0.133215	0.0219505	1.29E-09	rs490379	8256	Imidazole lactate levels	TRUE	reported	AZ6mFI	textfile	0.004441346	36.82240954
1	88944228	A	G	0.50267	0.397623	0.0144873	7.70E-166	rs7530513	8256	Imidazole lactate levels	TRUE	reported	AZ6mFI	textfile	0.083613621	753.1177242
1	89040410	A	G	0.382142	0.0769112	0.0155656	7.77E-07	rs61798917	8256	Imidazole lactate levels	TRUE	reported	AZ6mFI	textfile	0.002948461	24.40856364
2	46142357	T	C	0.0697089	0.14342	0.0297498	1.43E-06	rs7563086	8256	Imidazole lactate levels	TRUE	reported	AZ6mFI	textfile	0.002807119	23.23518398
3	12260963	T	C	0.795375	-0.086292	0.0187632	4.25E-06	rs9878908	8256	Imidazole lactate levels	TRUE	reported	AZ6mFI	textfile	0.002555326	21.14569843
3	26721560	T	C	0.0195122	-0.248798	0.0546598	5.32E-06	rs150565193	8256	Imidazole lactate levels	TRUE	reported	AZ6mFI	textfile	0.002503223	20.71345158
3	37065699	G	A	0.0127972	-0.300561	0.0670653	7.41E-06	rs116793365	8256	Imidazole lactate levels	TRUE	reported	AZ6mFI	textfile	0.002426859	20.08002693
3	50205849	G	A	0.0105506	-0.439015	0.0738951	2.83E-09	rs145281230	8256	Imidazole lactate levels	TRUE	reported	AZ6mFI	textfile	0.004257013	35.28760767
4	3849751	C	G	0.255178	0.0844789	0.0176684	1.74E-06	rs28410020	8256	Imidazole lactate levels	TRUE	reported	AZ6mFI	textfile	0.002761414	22.85582148
4	139202403	A	G	0.220711	-0.0871675	0.0184136	2.20E-06	rs2315488	8256	Imidazole lactate levels	TRUE	reported	AZ6mFI	textfile	0.002706979	22.40405095
6	105879701	T	C	0.0722807	0.132911	0.0300497	9.73E-06	rs72933650	8256	Imidazole lactate levels	TRUE	reported	AZ6mFI	textfile	0.002363981	19.55853629
6	106574147	C	T	0.0234716	-0.219653	0.0494957	9.09E-06	rs72943057	8256	Imidazole lactate levels	TRUE	reported	AZ6mFI	textfile	0.00237977	19.68947414
7	54909022	T	C	0.0950995	0.116516	0.0256952	5.77E-06	rs10277377	8256	Imidazole lactate levels	TRUE	reported	AZ6mFI	textfile	0.002484375	20.55710287
7	79487462	C	T	0.00729306	0.405513	0.0885376	4.65E-06	rs149262976	8256	Imidazole lactate levels	TRUE	reported	AZ6mFI	textfile	0.002534442	20.97243478
8	19899808	A	G	0.399513	-0.0757838	0.0157461	1.49E-06	rs1441770	8256	Imidazole lactate levels	TRUE	reported	AZ6mFI	textfile	0.002797823	23.15802541
9	128836618	A	T	0.70863	0.0969957	0.0168381	8.39E-09	rs2805103	8256	Imidazole lactate levels	TRUE	reported	AZ6mFI	textfile	0.004003198	33.1752019
10	92225957	T	C	0.0658858	0.137958	0.0306471	6.75E-06	rs148327605	8256	Imidazole lactate levels	TRUE	reported	AZ6mFI	textfile	0.002448391	20.25861676
11	18334919	T	C	0.688358	0.107027	0.0165673	1.05E-10	rs4150575	8256	Imidazole lactate levels	TRUE	reported	AZ6mFI	textfile	0.005029488	41.72323862
12	240132	T	C	0.651353	0.194878	0.0158871	1.37E-34	rs10774021	8256	Imidazole lactate levels	TRUE	reported	AZ6mFI	textfile	0.01789876	150.4288549
12	89073057	C	A	0.00444851	-0.504435	0.114153	9.92E-06	rs146849590	8256	Imidazole lactate levels	TRUE	reported	AZ6mFI	textfile	0.002359609	19.52228038
16	58718562	T	C	0.0774033	0.714384	0.0271182	6.12E-153	rs11076256	8256	Imidazole lactate levels	TRUE	reported	AZ6mFI	textfile	0.077538976	693.8035214
16	58781671	T	C	0.0475578	-0.312217	0.0355437	1.58E-18	rs143277630	8256	Imidazole lactate levels	TRUE	reported	AZ6mFI	textfile	0.0092593	77.1405274
16	83825508	A	T	0.0392564	-0.173245	0.0390076	8.94E-06	rs183176218	8256	Imidazole lactate levels	TRUE	reported	AZ6mFI	textfile	0.00238351	19.72049164
17	82233472	T	C	0.434368	-0.107145	0.0153104	2.59E-12	rs12601778	8256	Imidazole lactate levels	TRUE	reported	AZ6mFI	textfile	0.005897018	48.96271867
19	43645748	T	C	0.0352009	0.184489	0.0415283	8.89E-06	rs11672362	8256	Imidazole lactate levels	TRUE	reported	AZ6mFI	textfile	0.002384767	19.73092417
21	14966851	C	G	0.0999389	0.116801	0.0254704	4.52E-06	rs2229742	8256	Imidazole lactate levels	TRUE	reported	AZ6mFI	textfile	0.002540663	21.02404955
chr.exposure	pos.exposure	effect_allele.exposure	other_allele.exposure	eaf.exposure	beta.exposure	se.exposure	pval.exposure	SNP	samplesize.exposure	exposure	mr_keep.exposure	pval_origin.exposure	id.exposure	data_source.exposure	R2	F
1	15487474	C	A	0.55384	-0.450808	0.0141416	1.00E-200	rs3737704	8144	4-guanidinobutanoate levels	TRUE	reported	jV7fl2	textfile	0.110938019	1015.966678
1	16374298	A	G	0.508619	-0.0674824	0.014947	6.34E-06	rs11260738	8144	4-guanidinobutanoate levels	TRUE	reported	jV7fl2	textfile	0.002496604	20.37822268
1	16416847	G	T	0.404815	0.0783759	0.01516	2.34E-07	rs12145688	8144	4-guanidinobutanoate levels	TRUE	reported	jV7fl2	textfile	0.003271191	26.72144948
1	90159570	T	G	0.329111	-0.0749203	0.0161818	3.66E-06	rs11580678	8144	4-guanidinobutanoate levels	TRUE	reported	jV7fl2	textfile	0.002625222	21.43081514
2	151848216	A	G	0.0592876	-0.14118	0.0313033	6.48E-06	rs57389554	8144	4-guanidinobutanoate levels	TRUE	reported	jV7fl2	textfile	0.002491409	20.33571475
3	146791475	T	C	0.0385138	0.193902	0.039056	6.88E-07	rs114708452	8144	4-guanidinobutanoate levels	TRUE	reported	jV7fl2	textfile	0.003017441	24.64236501
4	6543550	A	G	0.0549247	-0.159233	0.0326279	1.06E-06	rs151040866	8144	4-guanidinobutanoate levels	TRUE	reported	jV7fl2	textfile	0.002915962	23.8111978
4	102267552	T	C	0.0736144	0.131282	0.0286355	4.55E-06	rs13107325	8144	4-guanidinobutanoate levels	TRUE	reported	jV7fl2	textfile	0.002574208	21.01329514
5	97146631	T	C	0.300935	0.0747603	0.0167779	8.35E-06	rs6556949	8144	4-guanidinobutanoate levels	TRUE	reported	jV7fl2	textfile	0.002432045	19.84998582
5	112609807	G	A	0.961782	-0.179866	0.0385778	3.13E-06	rs7380998	8144	4-guanidinobutanoate levels	TRUE	reported	jV7fl2	textfile	0.002662121	21.73284446
5	155810911	G	A	0.726177	0.0793781	0.0168637	2.51E-06	rs13163650	8144	4-guanidinobutanoate levels	TRUE	reported	jV7fl2	textfile	0.002713176	22.15077861
6	89346157	A	G	0.0120779	-0.307334	0.06837	6.95E-06	rs61287921	8144	4-guanidinobutanoate levels	TRUE	reported	jV7fl2	textfile	0.002475005	20.2014894
7	134425414	G	A	0.467889	0.0669338	0.0149986	8.09E-06	rs706151	8144	4-guanidinobutanoate levels	TRUE	reported	jV7fl2	textfile	0.002439445	19.91053136
8	24506353	T	G	0.0254143	0.220045	0.0478751	4.30E-06	rs150629268	8144	4-guanidinobutanoate levels	TRUE	reported	jV7fl2	textfile	0.002587264	21.12014785
9	95736243	T	C	0.0768229	-0.128618	0.0280679	4.60E-06	rs140852306	8144	4-guanidinobutanoate levels	TRUE	reported	jV7fl2	textfile	0.002571743	20.99312038
9	133589988	T	C	0.285195	0.0743765	0.0165161	6.69E-06	rs11787780	8144	4-guanidinobutanoate levels	TRUE	reported	jV7fl2	textfile	0.002483926	20.27448357
11	12411139	C	T	0.0149686	-0.272225	0.0611352	8.47E-06	rs72632963	8144	4-guanidinobutanoate levels	TRUE	reported	jV7fl2	textfile	0.002428732	19.82287632
12	246676	T	C	0.545855	0.0903542	0.0151665	2.56E-09	rs7969761	8144	4-guanidinobutanoate levels	TRUE	reported	jV7fl2	textfile	0.0043391	35.48291445
14	41384425	A	G	0.0647691	0.139752	0.0309457	6.30E-06	rs61991622	8144	4-guanidinobutanoate levels	TRUE	reported	jV7fl2	textfile	0.002497994	20.38960323
14	75023053	A	G	0.00786531	-0.392152	0.0846735	3.63E-06	rs45622433	8144	4-guanidinobutanoate levels	TRUE	reported	jV7fl2	textfile	0.002626841	21.44406811
18	14342105	T	C	0.0345951	0.185925	0.0407482	5.05E-06	rs112807038	8144	4-guanidinobutanoate levels	TRUE	reported	jV7fl2	textfile	0.002549836	20.8138325
18	21587191	C	T	0.138948	0.101923	0.021744	2.77E-06	rs77951681	8144	4-guanidinobutanoate levels	TRUE	reported	jV7fl2	textfile	0.002690653	21.96639813
chr.exposure	pos.exposure	effect_allele.exposure	other_allele.exposure	eaf.exposure	beta.exposure	se.exposure	pval.exposure	SNP	samplesize.exposure	exposure	mr_keep.exposure	pval_origin.exposure	id.exposure	data_source.exposure	R2	F
1	53119153	T	G	0.118985	-0.106219	0.0234488	5.90E-06	rs12092559	7988	Glucuronate levels	TRUE	reported	7jqw6X	textfile	0.002562188	20.51419227
2	54160481	G	A	0.010158	0.349979	0.0761519	4.31E-06	rs111273747	7988	Glucuronate levels	TRUE	reported	7jqw6X	textfile	0.002637167	21.11610119
3	13141142	G	T	0.00899371	0.373006	0.0808908	4.00E-06	rs140946796	7988	Glucuronate levels	TRUE	reported	7jqw6X	textfile	0.002654855	21.25810873
5	72190958	T	C	0.252229	-0.0832245	0.0178383	3.08E-06	rs1561398	7988	Glucuronate levels	TRUE	reported	7jqw6X	textfile	0.002717538	21.76139399
5	126449075	T	C	0.215529	0.0882028	0.0192251	4.48E-06	rs62391856	7988	Glucuronate levels	TRUE	reported	7jqw6X	textfile	0.002628128	21.04353898
6	98429880	T	C	0.00679673	0.419107	0.0935382	7.44E-06	rs9491556	7988	Glucuronate levels	TRUE	reported	7jqw6X	textfile	0.002506938	20.07072508
8	37721648	G	A	0.0415035	0.185814	0.0381401	1.11E-06	rs117910752	7988	Glucuronate levels	TRUE	reported	7jqw6X	textfile	0.002962556	23.72927447
9	129612425	A	C	0.010653	0.336958	0.0744002	5.93E-06	rs141615044	7988	Glucuronate levels	TRUE	reported	7jqw6X	textfile	0.002561247	20.50664377
11	74381420	C	A	0.678023	0.0773381	0.0164678	2.65E-06	rs10898981	7988	Glucuronate levels	TRUE	reported	7jqw6X	textfile	0.00275347	22.04992307
12	56534866	T	C	0.0160574	-0.288782	0.0611897	2.36E-06	rs189957470	7988	Glucuronate levels	TRUE	reported	7jqw6X	textfile	0.002780586	22.26767333
12	108450527	C	T	0.220234	-0.0846334	0.0184289	4.38E-06	rs6539427	7988	Glucuronate levels	TRUE	reported	7jqw6X	textfile	0.002633307	21.08511622
14	101101893	T	A	0.426814	-0.071683	0.0156366	4.56E-06	rs1959120	7988	Glucuronate levels	TRUE	reported	7jqw6X	textfile	0.002624028	21.01062356
15	32792425	G	A	0.0314485	0.199795	0.0437976	5.07E-06	rs12050756	7988	Glucuronate levels	TRUE	reported	7jqw6X	textfile	0.002598368	20.80462322
21	17149914	T	C	0.0176136	0.264587	0.0586271	6.39E-06	rs150551895	7988	Glucuronate levels	TRUE	reported	7jqw6X	textfile	0.002543292	20.36251557
21	31524330	C	T	0.771942	0.0811601	0.0183015	9.22E-06	rs7510321	7988	Glucuronate levels	TRUE	reported	7jqw6X	textfile	0.002455873	19.66088325
21	42831393	G	T	0.0645404	-0.140286	0.031236	7.08E-06	rs73231674	7988	Glucuronate levels	TRUE	reported	7jqw6X	textfile	0.002518747	20.16550423
22	18070390	C	A	0.042454	0.16785	0.0379049	9.50E-06	rs116932970	7988	Glucuronate levels	TRUE	reported	7jqw6X	textfile	0.002448776	19.60393394
chr.exposure	pos.exposure	effect_allele.exposure	other_allele.exposure	eaf.exposure	beta.exposure	se.exposure	pval.exposure	SNP	samplesize.exposure	exposure	mr_keep.exposure	pval_origin.exposure	id.exposure	data_source.exposure	R2	F
1	13580483	G	T	0.13437	-0.104901	0.0226947	3.80E-06	rs3845611	8128	Ribitol levels	TRUE	reported	RnDT61	textfile	0.002621722	21.36011011
1	25722122	T	C	0.0960564	0.117358	0.0259235	5.98E-06	rs2744764	8128	Ribitol levels	TRUE	reported	RnDT61	textfile	0.002515132	20.48949477
1	45585381	A	G	0.0538338	-0.603321	0.0335227	2.04E-72	rs72688441	8128	Ribitol levels	TRUE	reported	RnDT61	textfile	0.038323419	323.826232
1	184922992	C	T	0.0264037	0.222626	0.0482583	3.96E-06	rs12144476	8128	Ribitol levels	TRUE	reported	RnDT61	textfile	0.00261149	21.27653253
2	54360165	A	G	0.0113902	-0.331117	0.0720991	4.38E-06	rs74995512	8128	Ribitol levels	TRUE	reported	RnDT61	textfile	0.002588178	21.08610638
3	62130041	G	C	0.0200999	0.294562	0.0550166	8.60E-08	rs13100424	8128	Ribitol levels	TRUE	reported	RnDT61	textfile	0.003514417	28.65887033
3	169009292	A	G	0.792493	0.0920482	0.0191097	1.46E-06	rs1420467	8128	Ribitol levels	TRUE	reported	RnDT61	textfile	0.002846435	23.1961541
4	41028911	G	T	0.0358819	-0.190145	0.0417423	5.23E-06	rs73248229	8128	Ribitol levels	TRUE	reported	RnDT61	textfile	0.002546397	20.74484492
5	62246077	G	A	0.0059106	-0.516457	0.0995462	2.12E-07	rs115232717	8128	Ribitol levels	TRUE	reported	RnDT61	textfile	0.00330065	26.90990019
5	97927918	A	G	0.0533091	0.157601	0.034992	6.67E-06	rs111534509	8128	Ribitol levels	TRUE	reported	RnDT61	textfile	0.002489512	20.2802605
5	119601173	G	A	0.377822	-0.0721017	0.0158572	5.44E-06	rs186730428	8128	Ribitol levels	TRUE	reported	RnDT61	textfile	0.002537179	20.6695549
7	3631189	T	C	0.0110974	-0.331572	0.0738799	7.19E-06	rs144424724	8128	Ribitol levels	TRUE	reported	RnDT61	textfile	0.002471977	20.13706737
7	8248643	G	A	0.0478994	-0.164302	0.0363521	6.19E-06	rs80012250	8128	Ribitol levels	TRUE	reported	RnDT61	textfile	0.002506991	20.42301302
7	157052597	C	A	0.263264	0.0788168	0.0175391	7.00E-06	rs60688348	8128	Ribitol levels	TRUE	reported	RnDT61	textfile	0.002478344	20.18906058
8	13054916	T	C	0.0350223	0.191571	0.0432535	9.47E-06	rs77703857	8128	Ribitol levels	TRUE	reported	RnDT61	textfile	0.002407612	19.61146984
8	14190551	A	G	0.0144704	0.307856	0.0648737	2.08E-06	rs73217598	8128	Ribitol levels	TRUE	reported	RnDT61	textfile	0.002762947	22.51391547
8	67846768	C	G	0.00939639	-0.405067	0.0804974	4.85E-07	rs113682909	8128	Ribitol levels	TRUE	reported	RnDT61	textfile	0.003105671	25.3153038
9	129603702	C	G	0.355675	-0.0781457	0.0165737	2.42E-06	rs2186050	8128	Ribitol levels	TRUE	reported	RnDT61	textfile	0.002727729	22.22615546
10	18476449	T	C	0.0109313	0.334271	0.0744908	7.21E-06	rs142220999	8128	Ribitol levels	TRUE	reported	RnDT61	textfile	0.002471347	20.13192238
10	68178595	T	C	0.170385	0.0970626	0.0205295	2.27E-06	rs7903429	8128	Ribitol levels	TRUE	reported	RnDT61	textfile	0.002742652	22.34808012
11	105893774	C	T	0.015144	0.301156	0.0631777	1.87E-06	rs117587050	8128	Ribitol levels	TRUE	reported	RnDT61	textfile	0.002787785	22.71687252
12	4758793	C	T	0.132946	-0.117677	0.0227397	2.28E-07	rs77987208	8128	Ribitol levels	TRUE	reported	RnDT61	textfile	0.003283987	26.77360413
12	40624697	A	C	0.0173521	-0.268394	0.0590763	5.54E-06	rs572823378	8128	Ribitol levels	TRUE	reported	RnDT61	textfile	0.002532992	20.63536496
12	66992819	A	G	0.0875741	-0.122647	0.0273357	7.23E-06	rs73317157	8128	Ribitol levels	TRUE	reported	RnDT61	textfile	0.00247056	20.12549557
13	32328310	T	C	0.00166482	-0.901248	0.188913	1.84E-06	rs183901354	8128	Ribitol levels	TRUE	reported	RnDT61	textfile	0.002792331	22.75401612
13	98287262	C	G	0.00788428	0.406925	0.0876599	3.45E-06	rs192431765	8128	Ribitol levels	TRUE	reported	RnDT61	textfile	0.002644193	21.54368178
14	80786850	C	A	0.00468731	0.524916	0.112951	3.36E-06	rs145095548	8128	Ribitol levels	TRUE	reported	RnDT61	textfile	0.002650106	21.5919857
15	45031276	T	C	0.123722	-0.141262	0.0235479	1.99E-09	rs72722075	8128	Ribitol levels	TRUE	reported	RnDT61	textfile	0.004408025	35.97820225
16	77504386	T	A	0.643304	-0.0809751	0.0163858	7.74E-07	rs7190382	8128	Ribitol levels	TRUE	reported	RnDT61	textfile	0.002995581	24.41522943
16	88476287	C	A	0.329207	0.0748839	0.0166187	6.61E-06	rs34552467	8128	Ribitol levels	TRUE	reported	RnDT61	textfile	0.002491814	20.29906042
17	57525201	C	G	0.00930835	-0.355229	0.07998	8.93E-06	rs62058095	8128	Ribitol levels	TRUE	reported	RnDT61	textfile	0.002421127	19.72182723
18	66948438	T	C	0.885377	0.114477	0.0245399	3.09E-06	rs12967772	8128	Ribitol levels	TRUE	reported	RnDT61	textfile	0.002670214	21.75624923
19	40795210	T	G	0.581229	-0.0705068	0.0155659	5.91E-06	rs7252227	8128	Ribitol levels	TRUE	reported	RnDT61	textfile	0.00251788	20.51193632
20	860453	A	G	0.141742	0.100419	0.0222218	6.21E-06	rs12625462	8128	Ribitol levels	TRUE	reported	RnDT61	textfile	0.002506108	20.41580169
21	23833029	C	G	0.0710291	0.143955	0.0298658	1.44E-06	rs13046014	8128	Ribitol levels	TRUE	reported	RnDT61	textfile	0.002850243	23.22727842
22	23574266	C	T	0.010822	0.342769	0.075336	5.37E-06	rs111422112	8128	Ribitol levels	TRUE	reported	RnDT61	textfile	0.002540444	20.69622243
22	36220843	A	C	0.0453645	-0.164258	0.0368759	8.41E-06	rs117035597	8128	Ribitol levels	TRUE	reported	RnDT61	textfile	0.002435147	19.83631184
chr.exposure	pos.exposure	effect_allele.exposure	other_allele.exposure	eaf.exposure	beta.exposure	se.exposure	pval.exposure	SNP	samplesize.exposure	exposure	mr_keep.exposure	pval_origin.exposure	id.exposure	data_source.exposure	R2	F
2	68387100	A	G	0.0197154	-0.286214	0.0611534	2.87E-06	rs146174820	6877	Glycodeoxycholate levels	TRUE	reported	VdOG55	textfile	0.003175122	21.89849199
2	99400611	C	A	0.106372	0.124683	0.0274227	5.45E-06	rs2290258	6877	Glycodeoxycholate levels	TRUE	reported	VdOG55	textfile	0.002997033	20.66653841
2	114219580	C	G	0.083724	0.136212	0.0306465	8.81E-06	rs3132031	6877	Glycodeoxycholate levels	TRUE	reported	VdOG55	textfile	0.002864338	19.74888823
3	27092670	T	C	0.027794	0.230561	0.0515713	7.80E-06	rs73153108	6877	Glycodeoxycholate levels	TRUE	reported	VdOG55	textfile	0.002897985	19.98155184
3	70517313	G	T	0.0979532	-0.127602	0.028606	8.17E-06	rs60930884	6877	Glycodeoxycholate levels	TRUE	reported	VdOG55	textfile	0.002885007	19.89181321
4	35291120	G	A	0.024909	-0.243568	0.0535613	5.43E-06	rs115480587	6877	Glycodeoxycholate levels	TRUE	reported	VdOG55	textfile	0.002998025	20.67340057
4	43747301	A	G	0.608785	0.0770005	0.0172893	8.44E-06	rs13101279	6877	Glycodeoxycholate levels	TRUE	reported	VdOG55	textfile	0.002875957	19.82923448
4	89128817	G	A	0.548944	0.0783161	0.0172861	5.88E-06	rs7687207	6877	Glycodeoxycholate levels	TRUE	reported	VdOG55	textfile	0.002975875	20.52020715
4	153779899	T	C	0.234824	0.0908851	0.0199131	5.02E-06	rs55917677	6877	Glycodeoxycholate levels	TRUE	reported	VdOG55	textfile	0.003019918	20.82482246
4	180100099	A	G	0.191709	0.0973519	0.0216891	7.17E-06	rs80078071	6877	Glycodeoxycholate levels	TRUE	reported	VdOG55	textfile	0.002921032	20.14092814
7	22789845	A	G	0.206154	0.0953227	0.0205955	3.69E-06	rs62448268	6877	Glycodeoxycholate levels	TRUE	reported	VdOG55	textfile	0.003105262	21.41517703
8	58264401	T	C	0.207403	-0.10889	0.0207547	1.55E-07	rs76962381	6877	Glycodeoxycholate levels	TRUE	reported	VdOG55	textfile	0.00398666	27.51799284
9	7721779	C	G	0.0193798	0.274662	0.0617298	8.61E-06	rs75878687	6877	Glycodeoxycholate levels	TRUE	reported	VdOG55	textfile	0.002870516	19.79160864
11	75231821	T	C	0.0157956	0.330046	0.0678883	1.16E-06	rs74927400	6877	Glycodeoxycholate levels	TRUE	reported	VdOG55	textfile	0.003425074	23.62831535
11	106056961	T	G	0.318609	-0.0810837	0.0182146	8.52E-06	rs2155345	6877	Glycodeoxycholate levels	TRUE	reported	VdOG55	textfile	0.002873288	19.81077738
13	106902887	C	T	0.299417	-0.0820086	0.0184498	8.79E-06	rs9514591	6877	Glycodeoxycholate levels	TRUE	reported	VdOG55	textfile	0.002864775	19.7519123
14	61082729	T	C	0.985905	0.322661	0.0724084	8.35E-06	rs2351511	6877	Glycodeoxycholate levels	TRUE	reported	VdOG55	textfile	0.002879147	19.85128969
15	27057832	G	A	0.731422	0.101229	0.019175	1.30E-07	rs7403557	6877	Glycodeoxycholate levels	TRUE	reported	VdOG55	textfile	0.004036302	27.86203454
16	22060895	G	A	0.00815257	-0.460446	0.0942028	1.02E-06	rs115155467	6877	Glycodeoxycholate levels	TRUE	reported	VdOG55	textfile	0.003461981	23.8838021
17	14355668	A	T	0.00810253	0.429065	0.0950748	6.39E-06	rs118040844	6877	Glycodeoxycholate levels	TRUE	reported	VdOG55	textfile	0.002952786	20.36052705
chr.exposure	pos.exposure	effect_allele.exposure	other_allele.exposure	eaf.exposure	beta.exposure	se.exposure	pval.exposure	SNP	samplesize.exposure	exposure	mr_keep.exposure	pval_origin.exposure	id.exposure	data_source.exposure	R2	F
1	15027271	A	G	0.483722	0.0701676	0.0154489	5.57E-06	rs6669746	8137	Theobromine levels	TRUE	reported	T1G26x	textfile	0.002528798	20.62392695
2	88810258	C	G	0.306775	0.0753681	0.0169935	9.20E-06	rs2628473	8137	Theobromine levels	TRUE	reported	T1G26x	textfile	0.002411552	19.66539634
2	105327409	T	A	0.0458835	0.173537	0.0370651	2.84E-06	rs115810418	8137	Theobromine levels	TRUE	reported	T1G26x	textfile	0.002686712	21.91528181
2	162080573	A	T	0.0614672	-0.15323	0.0326215	2.64E-06	rs72870405	8137	Theobromine levels	TRUE	reported	T1G26x	textfile	0.002704204	22.05834834
3	895304	C	T	0.300798	0.0750576	0.0169732	9.77E-06	rs35155698	8137	Theobromine levels	TRUE	reported	T1G26x	textfile	0.002397481	19.55037675
3	176871340	T	G	0.416893	-0.0774221	0.0160933	1.50E-06	rs13065149	8137	Theobromine levels	TRUE	reported	T1G26x	textfile	0.002836233	23.13837849
4	125202033	T	C	0.0745231	0.146943	0.0295016	6.33E-07	rs79880362	8137	Theobromine levels	TRUE	reported	T1G26x	textfile	0.003039627	24.80275396
5	103831871	T	G	0.0981603	0.11814	0.0259449	5.28E-06	rs6878843	8137	Theobromine levels	TRUE	reported	T1G26x	textfile	0.002541677	20.72923009
6	102527357	A	G	0.0122552	-0.329003	0.0711461	3.76E-06	rs116892987	8137	Theobromine levels	TRUE	reported	T1G26x	textfile	0.002621159	21.37916605
6	130185619	G	A	0.726404	-0.0859588	0.0178126	1.39E-06	rs6569661	8137	Theobromine levels	TRUE	reported	T1G26x	textfile	0.002853781	23.28194711
7	63832020	A	G	0.317824	-0.0777005	0.0173769	7.77E-06	rs62462718	8137	Theobromine levels	TRUE	reported	T1G26x	textfile	0.002451167	19.98923918
7	74873835	T	C	0.726808	0.101541	0.0178971	1.40E-08	rs2529273	8137	Theobromine levels	TRUE	reported	T1G26x	textfile	0.003940384	32.18183354
8	122576372	T	C	0.34769	0.0794261	0.0165038	1.49E-06	rs12549440	8137	Theobromine levels	TRUE	reported	T1G26x	textfile	0.00283831	23.15537473
9	126819947	C	A	0.0145231	-0.322677	0.0654721	8.29E-07	rs117966480	8137	Theobromine levels	TRUE	reported	T1G26x	textfile	0.002976218	24.28380408
10	105655335	A	G	0.159529	0.0958879	0.0213092	6.80E-06	rs144661998	8137	Theobromine levels	TRUE	reported	T1G26x	textfile	0.002482273	20.24354489
10	127259371	G	T	0.0136067	0.298848	0.0673004	8.97E-06	rs147824813	8137	Theobromine levels	TRUE	reported	T1G26x	textfile	0.002417408	19.71326944
12	71325737	C	T	0.686925	-0.0794824	0.0175283	5.77E-06	rs7485735	8137	Theobromine levels	TRUE	reported	T1G26x	textfile	0.002520589	20.55680379
13	29639326	T	C	0.0798941	0.128412	0.0287893	8.18E-06	rs12431055	8137	Theobromine levels	TRUE	reported	T1G26x	textfile	0.002439069	19.89034201
15	62851995	G	A	0.0301517	0.207064	0.0456525	5.74E-06	rs150576152	8137	Theobromine levels	TRUE	reported	T1G26x	textfile	0.002521849	20.56711184
16	13703714	A	G	0.00457129	0.519125	0.115771	7.32E-06	rs566861268	8137	Theobromine levels	TRUE	reported	T1G26x	textfile	0.00246495	20.10192092
16	23868061	T	C	0.431385	0.0748062	0.0156289	1.70E-06	rs6497692	8137	Theobromine levels	TRUE	reported	T1G26x	textfile	0.002807586	22.90401422
17	9168331	A	G	0.0951605	0.119169	0.026931	9.64E-06	rs11657948	8137	Theobromine levels	TRUE	reported	T1G26x	textfile	0.002400565	19.5755905
17	12739959	G	A	0.507309	-0.0719812	0.0161773	8.61E-06	rs11653172	8137	Theobromine levels	TRUE	reported	T1G26x	textfile	0.002427204	19.79335107
19	40847202	C	T	0.576193	-0.105914	0.0155754	1.05E-11	rs56113850	8137	Theobromine levels	TRUE	reported	T1G26x	textfile	0.005650709	46.22975202
20	57241225	A	G	0.0153181	-0.282897	0.0634126	8.15E-06	rs62205691	8137	Theobromine levels	TRUE	reported	T1G26x	textfile	0.002439946	19.89751335
22	24917479	T	C	0.332129	-0.0834689	0.0169698	8.71E-07	rs139776	8137	Theobromine levels	TRUE	reported	T1G26x	textfile	0.002964437	24.18739927
22	40846014	A	G	0.0343297	-0.199128	0.043086	3.81E-06	rs113666924	8137	Theobromine levels	TRUE	reported	T1G26x	textfile	0.00261812	21.35431037
chr.exposure	pos.exposure	effect_allele.exposure	other_allele.exposure	eaf.exposure	beta.exposure	se.exposure	pval.exposure	SNP	samplesize.exposure	exposure	mr_keep.exposure	pval_origin.exposure	id.exposure	data_source.exposure	R2	F
1	36867336	C	T	0.937921	0.147306	0.0328968	7.54E-06	rs553719	8200	Quinate levels	TRUE	reported	aO3R5S	textfile	0.002439265	20.04599538
1	201989140	T	C	0.0166605	-0.267108	0.0601557	8.98E-06	rs114371828	8200	Quinate levels	TRUE	reported	aO3R5S	textfile	0.002398631	19.7112553
2	16476976	A	G	0.974516	0.224925	0.0505211	8.50E-06	rs1594297	8200	Quinate levels	TRUE	reported	aO3R5S	textfile	0.00241139	19.81636186
2	64880349	C	T	0.0157528	-0.316022	0.0623683	4.04E-07	rs116020639	8200	Quinate levels	TRUE	reported	aO3R5S	textfile	0.003121298	25.66852322
4	7138269	T	C	0.0132667	-0.298781	0.0671713	8.67E-06	rs112388569	8200	Quinate levels	TRUE	reported	aO3R5S	textfile	0.00240701	19.78028331
5	16902686	A	T	0.0375843	-0.186302	0.0405924	4.44E-06	rs140759816	8200	Quinate levels	TRUE	reported	aO3R5S	textfile	0.002562227	21.05909177
5	60842512	T	G	0.26108	-0.0824109	0.0174244	2.25E-06	rs34099891	8200	Quinate levels	TRUE	reported	aO3R5S	textfile	0.00272055	22.36390872
5	163789181	A	T	0.00103899	-1.12714	0.240369	2.74E-06	rs74489311	8200	Quinate levels	TRUE	reported	aO3R5S	textfile	0.002674373	21.9832993
6	6132622	T	C	0.030454	0.201076	0.0453441	9.23E-06	rs77082173	8200	Quinate levels	TRUE	reported	aO3R5S	textfile	0.002392351	19.65952241
7	117598399	C	A	0.0913027	-0.125867	0.027082	3.36E-06	rs4148714	8200	Quinate levels	TRUE	reported	aO3R5S	textfile	0.002627277	21.59515652
8	12746929	C	T	0.121515	-0.109072	0.0238233	4.69E-06	rs73202647	8200	Quinate levels	TRUE	reported	aO3R5S	textfile	0.002549765	20.95640464
10	99422751	A	C	0.00586941	-0.490215	0.101636	1.41E-06	rs73328382	8200	Quinate levels	TRUE	reported	aO3R5S	textfile	0.002829006	23.25798706
11	57944141	T	C	0.0190144	-0.255397	0.0568661	7.08E-06	rs186185553	8200	Quinate levels	TRUE	reported	aO3R5S	textfile	0.002453826	20.16595324
14	49488289	A	G	0.0166095	0.330168	0.0606751	5.28E-08	rs115520044	8200	Quinate levels	TRUE	reported	aO3R5S	textfile	0.00359807	29.60349711
15	75142406	C	T	0.460441	0.0759955	0.0156247	1.15E-06	rs62027288	8200	Quinate levels	TRUE	reported	aO3R5S	textfile	0.002876653	23.65083292
17	12699211	A	G	0.00850881	-0.415375	0.0834702	6.48E-07	rs183574340	8200	Quinate levels	TRUE	reported	aO3R5S	textfile	0.003010886	24.75778927
17	13876053	A	C	0.0446539	-0.169235	0.0373631	5.91E-06	rs2108740	8200	Quinate levels	TRUE	reported	aO3R5S	textfile	0.002495718	20.51108472
18	43137607	T	C	0.0131884	-0.329336	0.0679412	1.25E-06	rs145444661	8200	Quinate levels	TRUE	reported	aO3R5S	textfile	0.002857297	23.49124573
21	33150052	A	G	0.0258336	-0.23203	0.0487058	1.90E-06	rs76051019	8200	Quinate levels	TRUE	reported	aO3R5S	textfile	0.002760023	22.68929384
22	30858967	C	T	0.55684	0.0735554	0.0159581	4.04E-06	rs5997787	8200	Quinate levels	TRUE	reported	aO3R5S	textfile	0.002584218	21.2403085
chr.exposure	pos.exposure	effect_allele.exposure	other_allele.exposure	eaf.exposure	beta.exposure	se.exposure	pval.exposure	SNP	samplesize.exposure	exposure	mr_keep.exposure	pval_origin.exposure	id.exposure	data_source.exposure	R2	F
1	83506486	T	C	0.683305	-0.0760413	0.0169127	6.92E-06	rs3861695	8013	Gentisate levels	TRUE	reported	ug9rka	textfile	0.002516424	20.2099279
1	96017489	G	A	0.283475	-0.0822705	0.0169917	1.29E-06	rs522708	8013	Gentisate levels	TRUE	reported	ug9rka	textfile	0.002917096	23.43722553
1	207663120	T	C	0.0215081	-0.236251	0.0532573	9.16E-06	rs187258635	8013	Gentisate levels	TRUE	reported	ug9rka	textfile	0.002449789	19.6734538
2	50345769	C	T	0.0442895	0.192917	0.0371937	2.14E-07	rs72824920	8013	Gentisate levels	TRUE	reported	ug9rka	textfile	0.003346196	26.89637931
2	154259805	A	G	0.0351109	-0.204526	0.0425454	1.53E-06	rs12471344	8013	Gentisate levels	TRUE	reported	ug9rka	textfile	0.002875716	23.10379999
2	215026687	G	T	0.00712767	0.409958	0.0917044	7.81E-06	rs72950259	8013	Gentisate levels	TRUE	reported	ug9rka	textfile	0.002487834	19.97974647
3	70959872	A	G	0.0258828	0.222387	0.0486142	4.77E-06	rs77380220	8013	Gentisate levels	TRUE	reported	ug9rka	textfile	0.002604742	20.92107974
3	133872734	A	G	0.0584083	-0.160981	0.0328036	9.23E-07	rs73217253	8013	Gentisate levels	TRUE	reported	ug9rka	textfile	0.002996455	24.07674736
3	182797506	A	G	0.0254653	0.240882	0.0486921	7.54E-07	rs147503040	8013	Gentisate levels	TRUE	reported	ug9rka	textfile	0.003044894	24.46714384
4	29074567	T	G	0.0106531	0.343904	0.0751315	4.71E-06	rs79188489	8013	Gentisate levels	TRUE	reported	ug9rka	textfile	0.002607961	20.94700441
5	84208390	G	A	0.0161857	0.273101	0.0610391	7.67E-06	rs62362979	8013	Gentisate levels	TRUE	reported	ug9rka	textfile	0.00249202	20.01344845
6	24504968	T	G	0.0182409	0.265359	0.0575444	4.00E-06	rs62621664	8013	Gentisate levels	TRUE	reported	ug9rka	textfile	0.002646765	21.25950266
6	114434155	T	C	0.0191874	-0.273576	0.0557177	9.11E-07	rs375709482	8013	Gentisate levels	TRUE	reported	ug9rka	textfile	0.002999645	24.10245154
8	135773275	C	T	0.441401	-0.0715199	0.015626	4.72E-06	rs10097464	8013	Gentisate levels	TRUE	reported	ug9rka	textfile	0.002607529	20.94352339
9	23613595	C	T	0.162725	0.0994006	0.0208627	1.89E-06	rs1041350	8013	Gentisate levels	TRUE	reported	ug9rka	textfile	0.002824966	22.69491574
10	14923688	C	T	0.0324447	0.200004	0.0431905	3.64E-06	rs1010664	8013	Gentisate levels	TRUE	reported	ug9rka	textfile	0.002668979	21.43840586
11	79180565	T	C	0.0181761	0.25787	0.0580381	8.87E-06	rs77091748	8013	Gentisate levels	TRUE	reported	ug9rka	textfile	0.002457602	19.73635084
11	118594049	A	C	0.0324797	-0.202699	0.0432874	2.83E-06	rs76930336	8013	Gentisate levels	TRUE	reported	ug9rka	textfile	0.002728967	21.92157727
12	95395376	T	C	0.00708375	-0.420894	0.0921	4.88E-06	rs113812650	8013	Gentisate levels	TRUE	reported	ug9rka	textfile	0.002599565	20.8793896
13	68811966	G	A	0.568464	-0.0758655	0.0155994	1.15E-06	rs9572022	8013	Gentisate levels	TRUE	reported	ug9rka	textfile	0.00294305	23.64636827
13	75106967	T	C	0.00338685	0.594305	0.13274	7.56E-06	rs117167763	8013	Gentisate levels	TRUE	reported	ug9rka	textfile	0.00249537	20.04041591
13	95314726	A	G	0.0602902	0.162441	0.0331451	9.54E-07	rs72645867	8013	Gentisate levels	TRUE	reported	ug9rka	textfile	0.00298853	24.01287889
17	42064447	C	T	0.15625	-0.0942693	0.0212045	8.76E-06	rs75476920	8013	Gentisate levels	TRUE	reported	ug9rka	textfile	0.002460478	19.75950591
18	59433536	A	G	0.807333	-0.0926697	0.0194371	1.86E-06	rs9959080	8013	Gentisate levels	TRUE	reported	ug9rka	textfile	0.002828702	22.7250143
19	652948	G	T	0.854558	-0.109387	0.02296	1.90E-06	rs10153505	8013	Gentisate levels	TRUE	reported	ug9rka	textfile	0.002824646	22.69233807
20	46487542	G	A	0.348675	0.0721685	0.0160673	7.07E-06	rs367715	8013	Gentisate levels	TRUE	reported	ug9rka	textfile	0.002511437	20.16977906
21	31591790	T	C	0.12614	-0.110209	0.023061	1.76E-06	rs2833465	8013	Gentisate levels	TRUE	reported	ug9rka	textfile	0.002842148	22.83333986
22	50558690	C	G	0.0237352	0.229928	0.05	4.25E-06	rs6010005	8013	Gentisate levels	TRUE	reported	ug9rka	textfile	0.00263211	21.14147596
chr.exposure	pos.exposure	effect_allele.exposure	other_allele.exposure	eaf.exposure	beta.exposure	se.exposure	pval.exposure	SNP	samplesize.exposure	exposure	mr_keep.exposure	pval_origin.exposure	id.exposure	data_source.exposure	R2	F
1	28319022	T	C	0.274212	-0.0834655	0.018084	3.92E-06	rs10902695	7822	Theophylline levels	TRUE	reported	YIyxDl	textfile	0.002715977	21.29677995
2	22537986	G	A	0.0174664	-0.274555	0.0606691	6.03E-06	rs72793907	7822	Theophylline levels	TRUE	reported	YIyxDl	textfile	0.002611381	20.47446446
2	179285708	T	C	0.0561395	-0.155876	0.0349153	8.03E-06	rs1388182	7822	Theophylline levels	TRUE	reported	YIyxDl	textfile	0.002541581	19.92580569
3	60439249	C	G	0.0759902	0.142487	0.0303158	2.60E-06	rs114110478	7822	Theophylline levels	TRUE	reported	YIyxDl	textfile	0.002816241	22.08520121
3	120099185	A	C	0.0308404	-0.211336	0.0468234	6.38E-06	rs75723819	7822	Theophylline levels	TRUE	reported	YIyxDl	textfile	0.002597608	20.36620054
4	35563982	T	C	0.0183091	-0.281468	0.0600974	2.82E-06	rs75870478	7822	Theophylline levels	TRUE	reported	YIyxDl	textfile	0.002796486	21.92984837
4	38938213	A	T	0.210393	0.0886627	0.0196537	6.44E-06	rs67360043	7822	Theophylline levels	TRUE	reported	YIyxDl	textfile	0.002595057	20.3461481
5	11415085	G	C	0.172656	-0.0982197	0.0220943	8.77E-06	rs258831	7822	Theophylline levels	TRUE	reported	YIyxDl	textfile	0.002520131	19.75721176
7	86916079	C	T	0.0187757	-0.276332	0.0591917	3.04E-06	rs116926604	7822	Theophylline levels	TRUE	reported	YIyxDl	textfile	0.002778527	21.78861754
8	58022004	A	G	0.0295007	-0.232926	0.0470132	7.25E-07	rs79361921	7822	Theophylline levels	TRUE	reported	YIyxDl	textfile	0.003128367	24.54060431
9	84338706	G	A	0.0811424	0.136372	0.0301283	6.00E-06	rs17428030	7822	Theophylline levels	TRUE	reported	YIyxDl	textfile	0.002612446	20.4828369
10	28920494	T	C	0.0731332	0.155223	0.0305894	3.89E-07	rs12259905	7822	Theophylline levels	TRUE	reported	YIyxDl	textfile	0.003281142	25.74300079
10	106010522	T	C	0.399028	-0.0738501	0.0164924	7.54E-06	rs4615950	7822	Theophylline levels	TRUE	reported	YIyxDl	textfile	0.002556847	20.04580023
11	27368192	C	T	0.0234865	-0.242551	0.0527985	4.35E-06	rs34804482	7822	Theophylline levels	TRUE	reported	YIyxDl	textfile	0.00269076	21.0985161
11	118696416	C	T	0.336783	-0.0815481	0.017458	3.00E-06	rs643104	7822	Theophylline levels	TRUE	reported	YIyxDl	textfile	0.002781705	21.81361565
12	21946362	G	A	0.0173385	-0.270594	0.0611119	9.52E-06	rs74069834	7822	Theophylline levels	TRUE	reported	YIyxDl	textfile	0.002500229	19.60079533
13	22199638	G	A	0.669651	-0.0792948	0.0174912	5.80E-06	rs7323950	7822	Theophylline levels	TRUE	reported	YIyxDl	textfile	0.002620552	20.54656121
13	60080909	T	C	0.0176742	-0.278367	0.060805	4.69E-06	rs116572946	7822	Theophylline levels	TRUE	reported	YIyxDl	textfile	0.002672249	20.95298267
13	93072020	G	A	0.0127102	-0.328871	0.0716904	4.49E-06	rs79542551	7822	Theophylline levels	TRUE	reported	YIyxDl	textfile	0.002683147	21.03866082
14	49488289	A	G	0.016898	0.322722	0.0619626	1.91E-07	rs115520044	7822	Theophylline levels	TRUE	reported	YIyxDl	textfile	0.003456022	27.11982111
15	24913444	C	A	0.0721271	0.140865	0.0309814	5.45E-06	rs75095637	7822	Theophylline levels	TRUE	reported	YIyxDl	textfile	0.002635967	20.66774349
16	16587338	A	G	0.0133062	-0.313019	0.0708522	9.97E-06	rs180968112	7822	Theophylline levels	TRUE	reported	YIyxDl	textfile	0.002489055	19.51298277
18	50073331	G	A	0.0338003	-0.20014	0.0441667	5.86E-06	rs74526939	7822	Theophylline levels	TRUE	reported	YIyxDl	textfile	0.002618312	20.52895438
20	39722660	A	G	0.0180128	-0.270438	0.0600696	6.73E-06	rs149370966	7822	Theophylline levels	TRUE	reported	YIyxDl	textfile	0.002584546	20.26352014
21	42705218	C	A	0.435058	-0.0787472	0.0162537	1.27E-06	rs2245730	7822	Theophylline levels	TRUE	reported	YIyxDl	textfile	0.002991897	23.46684493
chr.exposure	pos.exposure	effect_allele.exposure	other_allele.exposure	eaf.exposure	beta.exposure	se.exposure	pval.exposure	SNP	samplesize.exposure	exposure	mr_keep.exposure	pval_origin.exposure	id.exposure	data_source.exposure	R2	F
1	6399939	T	C	0.0377603	-0.178874	0.0395199	6.01E-06	rs11121795	8134	1-stearoyl-2-arachidonoyl-GPI (18:0/20:4) levels	TRUE	reported	NCl2MZ	textfile	0.002512269	20.48122674
1	62651339	C	T	0.338891	-0.195795	0.0157253	1.38E-35	rs112957492	8134	1-stearoyl-2-arachidonoyl-GPI (18:0/20:4) levels	TRUE	reported	NCl2MZ	textfile	0.018702592	154.9881581
2	36690717	C	T	0.0099395	-0.366432	0.0770971	2.01E-06	rs74988287	8134	1-stearoyl-2-arachidonoyl-GPI (18:0/20:4) levels	TRUE	reported	NCl2MZ	textfile	0.002769505	22.58415798
2	150897389	A	G	0.51141	-0.0671657	0.0151226	8.94E-06	rs10188669	8134	1-stearoyl-2-arachidonoyl-GPI (18:0/20:4) levels	TRUE	reported	NCl2MZ	textfile	0.002419279	19.72129196
2	166268501	G	A	0.0131579	-0.299834	0.0666202	6.77E-06	rs115307528	8134	1-stearoyl-2-arachidonoyl-GPI (18:0/20:4) levels	TRUE	reported	NCl2MZ	textfile	0.00248408	20.25084245
3	128568900	T	G	0.655887	0.0732419	0.0160311	4.91E-06	rs2712421	8134	1-stearoyl-2-arachidonoyl-GPI (18:0/20:4) levels	TRUE	reported	NCl2MZ	textfile	0.002559619	20.86823696
5	31675054	G	A	0.0862856	0.128883	0.0270407	1.88E-06	rs400810	8134	1-stearoyl-2-arachidonoyl-GPI (18:0/20:4) levels	TRUE	reported	NCl2MZ	textfile	0.002785095	22.71164625
5	168805806	T	C	0.175664	0.0896599	0.0199692	7.13E-06	rs34542491	8134	1-stearoyl-2-arachidonoyl-GPI (18:0/20:4) levels	TRUE	reported	NCl2MZ	textfile	0.00247227	20.15433017
6	30237375	A	G	0.0496511	-0.166275	0.0351807	2.29E-06	rs140033739	8134	1-stearoyl-2-arachidonoyl-GPI (18:0/20:4) levels	TRUE	reported	NCl2MZ	textfile	0.002738733	22.33254213
7	73606007	G	C	0.121888	-0.136926	0.023095	3.05E-09	rs3812316	8134	1-stearoyl-2-arachidonoyl-GPI (18:0/20:4) levels	TRUE	reported	NCl2MZ	textfile	0.004302878	35.14221338
7	92597062	T	C	0.0227329	-0.226606	0.051098	9.22E-06	rs60417901	8134	1-stearoyl-2-arachidonoyl-GPI (18:0/20:4) levels	TRUE	reported	NCl2MZ	textfile	0.002412026	19.66202335
7	100573450	T	C	0.012135	0.317893	0.0698624	5.36E-06	rs141701630	8134	1-stearoyl-2-arachidonoyl-GPI (18:0/20:4) levels	TRUE	reported	NCl2MZ	textfile	0.002539023	20.69989439
9	7763957	C	G	0.0714189	0.139809	0.031174	7.30E-06	rs72697217	8134	1-stearoyl-2-arachidonoyl-GPI (18:0/20:4) levels	TRUE	reported	NCl2MZ	textfile	0.002466655	20.10844088
11	61814292	C	T	0.306967	-0.263536	0.0162451	3.50E-59	rs174560	8134	1-stearoyl-2-arachidonoyl-GPI (18:0/20:4) levels	TRUE	reported	NCl2MZ	textfile	0.031340233	263.1045287
11	116778201	C	G	0.868833	-0.194744	0.0224871	4.71E-18	rs964184	8134	1-stearoyl-2-arachidonoyl-GPI (18:0/20:4) levels	TRUE	reported	NCl2MZ	textfile	0.009136314	74.98155999
12	119804210	G	C	0.166874	-0.104296	0.0203216	2.86E-07	rs2269938	8134	1-stearoyl-2-arachidonoyl-GPI (18:0/20:4) levels	TRUE	reported	NCl2MZ	textfile	0.003227834	26.33375008
14	26049841	G	A	0.0095679	-0.366363	0.0780364	2.67E-06	rs112843621	8134	1-stearoyl-2-arachidonoyl-GPI (18:0/20:4) levels	TRUE	reported	NCl2MZ	textfile	0.002702398	22.03545197
14	34113605	A	G	0.0272033	-0.221346	0.0471492	2.67E-06	rs80195574	8134	1-stearoyl-2-arachidonoyl-GPI (18:0/20:4) levels	TRUE	reported	NCl2MZ	textfile	0.002702187	22.03372383
15	58391167	G	A	0.623614	-0.0917612	0.0157522	5.70E-09	rs1532085	8134	1-stearoyl-2-arachidonoyl-GPI (18:0/20:4) levels	TRUE	reported	NCl2MZ	textfile	0.004154545	33.92570928
16	71298685	A	G	0.01871	0.25749	0.0562381	4.68E-06	rs79608464	8134	1-stearoyl-2-arachidonoyl-GPI (18:0/20:4) levels	TRUE	reported	NCl2MZ	textfile	0.002570617	20.95813614
18	49583585	G	A	0.0143349	0.479876	0.0634052	3.78E-14	rs77960347	8134	1-stearoyl-2-arachidonoyl-GPI (18:0/20:4) levels	TRUE	reported	NCl2MZ	textfile	0.006992887	57.26661443
18	49634583	T	G	0.826708	0.132894	0.0200029	3.06E-11	rs7241918	8134	1-stearoyl-2-arachidonoyl-GPI (18:0/20:4) levels	TRUE	reported	NCl2MZ	textfile	0.005397222	44.12838376
19	11225768	T	C	0.0402441	-0.189746	0.0383851	7.68E-07	rs66466742	8134	1-stearoyl-2-arachidonoyl-GPI (18:0/20:4) levels	TRUE	reported	NCl2MZ	textfile	0.002995112	24.42941729
19	44922203	G	A	0.599898	0.0939248	0.0158609	3.18E-09	rs157595	8134	1-stearoyl-2-arachidonoyl-GPI (18:0/20:4) levels	TRUE	reported	NCl2MZ	textfile	0.004292719	35.05888549
19	54173307	G	C	0.562667	0.174476	0.0155831	4.24E-29	rs626283	8134	1-stearoyl-2-arachidonoyl-GPI (18:0/20:4) levels	TRUE	reported	NCl2MZ	textfile	0.015178093	125.3305308
chr.exposure	pos.exposure	effect_allele.exposure	other_allele.exposure	eaf.exposure	beta.exposure	se.exposure	pval.exposure	SNP	samplesize.exposure	exposure	mr_keep.exposure	pval_origin.exposure	id.exposure	data_source.exposure	R2	F
1	29231718	G	A	0.437266	-0.0666468	0.0146285	5.21E-06	rs34380016	8233	Indolelactate levels	TRUE	reported	0EsCRl	textfile	0.002514823	20.75169129
2	49252618	A	G	0.0150532	-0.265524	0.058646	5.97E-06	rs190002061	8233	Indolelactate levels	TRUE	reported	0EsCRl	textfile	0.002483663	20.49393045
2	101471008	T	C	0.0765673	0.118683	0.0265768	7.98E-06	rs62154332	8233	Indolelactate levels	TRUE	reported	0EsCRl	textfile	0.002416367	19.9372907
3	18845898	G	A	0.857589	-0.0945532	0.0213736	9.70E-06	rs7617388	8233	Indolelactate levels	TRUE	reported	0EsCRl	textfile	0.002371417	19.56552898
3	183994764	T	C	0.0112236	-0.300455	0.067736	9.18E-06	rs185272650	8233	Indolelactate levels	TRUE	reported	0EsCRl	textfile	0.002384103	19.67044859
4	99520729	G	A	0.64522	-0.072441	0.0148179	1.01E-06	rs1354368	8233	Indolelactate levels	TRUE	reported	0EsCRl	textfile	0.002894533	23.894065
5	27771436	C	T	0.194657	-0.0798371	0.0178954	8.15E-06	rs11950935	8233	Indolelactate levels	TRUE	reported	0EsCRl	textfile	0.002411681	19.89853816
5	116927323	A	G	0.0546588	-0.152997	0.0316953	1.39E-06	rs73782967	8233	Indolelactate levels	TRUE	reported	0EsCRl	textfile	0.002822218	23.29542205
5	180177217	C	T	0.111679	-0.102015	0.0229082	8.46E-06	rs1867457	8233	Indolelactate levels	TRUE	reported	0EsCRl	textfile	0.002402941	19.826252
6	78437780	C	T	0.0109306	0.318007	0.0686372	3.60E-06	rs113392484	8233	Indolelactate levels	TRUE	reported	0EsCRl	textfile	0.00260055	21.46093943
7	22296682	A	G	0.024059	-0.209946	0.046984	7.88E-06	rs117078442	8233	Indolelactate levels	TRUE	reported	0EsCRl	textfile	0.002419386	19.96226056
9	26547368	A	G	0.0147347	0.321487	0.0589415	4.92E-08	rs145909629	8233	Indolelactate levels	TRUE	reported	0EsCRl	textfile	0.003600476	29.74260136
9	104921949	G	T	0.326865	0.07003	0.0152695	4.51E-06	rs2472509	8233	Indolelactate levels	TRUE	reported	0EsCRl	textfile	0.002548311	21.02873298
9	128818465	T	C	0.709362	0.185074	0.0156931	4.22E-32	rs2997922	8233	Indolelactate levels	TRUE	reported	0EsCRl	textfile	0.016612685	139.0489856
10	101005147	T	G	0.0429166	0.164806	0.0355849	3.63E-06	rs142582686	8233	Indolelactate levels	TRUE	reported	0EsCRl	textfile	0.002598522	21.44415928
10	132100905	A	G	0.30454	0.0749453	0.0160157	2.88E-06	rs11598287	8233	Indolelactate levels	TRUE	reported	0EsCRl	textfile	0.002652682	21.89230251
12	89836373	C	T	0.0356968	-0.170317	0.0384177	9.28E-06	rs75333405	8233	Indolelactate levels	TRUE	reported	0EsCRl	textfile	0.00238155	19.64933071
13	46749020	T	C	0.140026	0.0949183	0.0213333	8.61E-06	rs2794660	8233	Indolelactate levels	TRUE	reported	0EsCRl	textfile	0.002398737	19.79148163
14	43587540	T	C	0.329491	-0.0679091	0.0151389	7.27E-06	rs61674325	8233	Indolelactate levels	TRUE	reported	0EsCRl	textfile	0.002438086	20.1169342
14	63549593	C	T	0.236978	-0.0753124	0.0168771	8.10E-06	rs1255731	8233	Indolelactate levels	TRUE	reported	0EsCRl	textfile	0.002412849	19.90819171
14	102351945	T	C	0.0411829	0.167538	0.0359224	3.10E-06	rs148403098	8233	Indolelactate levels	TRUE	reported	0EsCRl	textfile	0.002635069	21.74655416
15	83308234	C	A	0.0370029	-0.175748	0.0379139	3.56E-06	rs139117506	8233	Indolelactate levels	TRUE	reported	0EsCRl	textfile	0.002603117	21.48217987
16	58736977	A	C	0.0790114	0.212473	0.0262875	6.34E-16	rs11647808	8233	Indolelactate levels	TRUE	reported	0EsCRl	textfile	0.007872601	65.31356881
16	87013026	A	C	0.214409	-0.0820587	0.0174559	2.59E-06	rs35021400	8233	Indolelactate levels	TRUE	reported	0EsCRl	textfile	0.002676964	22.09323238
17	42394393	C	G	0.0765238	-0.118055	0.0266692	9.57E-06	rs142009207	8233	Indolelactate levels	TRUE	reported	0EsCRl	textfile	0.002374424	19.59039897
17	69863978	T	C	0.0355126	0.172921	0.0390292	9.40E-06	rs150393758	8233	Indolelactate levels	TRUE	reported	0EsCRl	textfile	0.002378613	19.62504513
20	6755951	C	T	0.428307	-0.0637423	0.0143515	8.93E-06	rs19009	8233	Indolelactate levels	TRUE	reported	0EsCRl	textfile	0.00239036	19.72219986
chr.exposure	pos.exposure	effect_allele.exposure	other_allele.exposure	eaf.exposure	beta.exposure	se.exposure	pval.exposure	SNP	samplesize.exposure	exposure	mr_keep.exposure	pval_origin.exposure	id.exposure	data_source.exposure	R2	F
1	159995471	T	G	0.17895	0.0929219	0.0196733	2.32E-06	rs12129379	8279	Docosahexaenoate DHA; 22:6n3 levels	TRUE	reported	qXk7lP	textfile	0.002687418	22.30369441
2	164800745	T	C	0.0138364	0.282577	0.0630184	7.32E-06	rs181031465	8279	Docosahexaenoate DHA; 22:6n3 levels	TRUE	reported	qXk7lP	textfile	0.002422744	20.10175372
2	235041233	C	T	0.100677	0.110271	0.0242799	5.58E-06	rs3731644	8279	Docosahexaenoate DHA; 22:6n3 levels	TRUE	reported	qXk7lP	textfile	0.002485251	20.62167373
3	42868195	G	A	0.380725	-0.068416	0.0152901	7.66E-06	rs11715464	8279	Docosahexaenoate DHA; 22:6n3 levels	TRUE	reported	qXk7lP	textfile	0.002412503	20.01657552
3	197411278	T	C	0.315498	0.0724482	0.0158802	5.06E-06	rs11709701	8279	Docosahexaenoate DHA; 22:6n3 levels	TRUE	reported	qXk7lP	textfile	0.002507696	20.80838318
4	59788149	G	A	0.0880354	0.123625	0.0261218	2.22E-06	rs11930628	8279	Docosahexaenoate DHA; 22:6n3 levels	TRUE	reported	qXk7lP	textfile	0.002698082	22.39244323
4	143618621	C	T	0.457063	0.0675472	0.0146699	4.14E-06	rs1018091	8279	Docosahexaenoate DHA; 22:6n3 levels	TRUE	reported	qXk7lP	textfile	0.002554299	21.196076
5	11520799	C	T	0.0186215	-0.248645	0.0546737	5.42E-06	rs77207094	8279	Docosahexaenoate DHA; 22:6n3 levels	TRUE	reported	qXk7lP	textfile	0.00249196	20.67747968
6	10980820	A	G	0.429891	-0.0784228	0.0147676	1.09E-07	rs8523	8279	Docosahexaenoate DHA; 22:6n3 levels	TRUE	reported	qXk7lP	textfile	0.003394768	28.19420936
6	158506347	G	T	0.023446	-0.221919	0.0487912	5.41E-06	rs187828726	8279	Docosahexaenoate DHA; 22:6n3 levels	TRUE	reported	qXk7lP	textfile	0.002492552	20.68240542
7	2658714	A	G	0.0352002	-0.182777	0.040097	5.16E-06	rs73045049	8279	Docosahexaenoate DHA; 22:6n3 levels	TRUE	reported	qXk7lP	textfile	0.00250353	20.77372609
7	80571027	A	G	0.327588	0.0734802	0.0160133	4.46E-06	rs34736275	8279	Docosahexaenoate DHA; 22:6n3 levels	TRUE	reported	qXk7lP	textfile	0.002536868	21.05106402
7	96776335	A	T	0.026335	-0.209975	0.0460257	5.06E-06	rs139278946	8279	Docosahexaenoate DHA; 22:6n3 levels	TRUE	reported	qXk7lP	textfile	0.002507645	20.80795729
8	74456081	G	A	0.207876	-0.0830568	0.0187327	9.26E-06	rs13268878	8279	Docosahexaenoate DHA; 22:6n3 levels	TRUE	reported	qXk7lP	textfile	0.002368873	19.65371734
10	3308072	C	T	0.0302902	0.194787	0.0430833	6.15E-06	rs117676889	8279	Docosahexaenoate DHA; 22:6n3 levels	TRUE	reported	qXk7lP	textfile	0.002462936	20.4360562
10	58620420	G	A	0.0129169	-0.292453	0.0652677	7.44E-06	rs148894582	8279	Docosahexaenoate DHA; 22:6n3 levels	TRUE	reported	qXk7lP	textfile	0.002419278	20.07292291
11	61858734	A	G	0.318542	-0.0936123	0.015879	3.74E-09	rs174603	8279	Docosahexaenoate DHA; 22:6n3 levels	TRUE	reported	qXk7lP	textfile	0.004180443	34.74678337
12	95241095	A	G	0.0247183	-0.229959	0.047234	1.12E-06	rs145325641	8279	Docosahexaenoate DHA; 22:6n3 levels	TRUE	reported	qXk7lP	textfile	0.002854775	23.69662222
12	117697385	G	A	0.00507707	0.479847	0.104216	4.14E-06	rs143268031	8279	Docosahexaenoate DHA; 22:6n3 levels	TRUE	reported	qXk7lP	textfile	0.002554161	21.19492286
13	26756076	T	C	0.0153501	-0.271564	0.0598372	5.67E-06	rs73500833	8279	Docosahexaenoate DHA; 22:6n3 levels	TRUE	reported	qXk7lP	textfile	0.002481675	20.59192465
13	70662972	T	A	0.0116734	-0.321529	0.0691608	3.34E-06	rs144230997	8279	Docosahexaenoate DHA; 22:6n3 levels	TRUE	reported	qXk7lP	textfile	0.002603815	21.60803904
13	75950409	A	G	0.454628	-0.065497	0.0148097	9.75E-06	rs1934826	8279	Docosahexaenoate DHA; 22:6n3 levels	TRUE	reported	qXk7lP	textfile	0.002356935	19.55443926
13	81469066	C	G	0.553703	-0.0728917	0.0151593	1.52E-06	rs9545715	8279	Docosahexaenoate DHA; 22:6n3 levels	TRUE	reported	qXk7lP	textfile	0.002784895	23.11494878
16	81774628	G	T	0.856833	0.101809	0.0218657	3.22E-06	rs6564915	8279	Docosahexaenoate DHA; 22:6n3 levels	TRUE	reported	qXk7lP	textfile	0.002611752	21.67407868
chr.exposure	pos.exposure	effect_allele.exposure	other_allele.exposure	eaf.exposure	beta.exposure	se.exposure	pval.exposure	SNP	samplesize.exposure	exposure	mr_keep.exposure	pval_origin.exposure	id.exposure	data_source.exposure	R2	F
2	49116770	G	A	0.927349	-0.135106	0.0304665	9.23E-06	rs2055570	8055	1-stearoyl-2-oleoyl-GPS (18:0/18:1) levels	TRUE	reported	biXtKm	textfile	0.002435452	19.66057868
3	56815721	C	T	0.609726	0.138779	0.0159732	3.68E-18	rs1354034	8055	1-stearoyl-2-oleoyl-GPS (18:0/18:1) levels	TRUE	reported	biXtKm	textfile	0.009284257	75.46677703
3	78690859	A	G	0.0541305	0.154741	0.0347262	8.35E-06	rs78453362	8055	1-stearoyl-2-oleoyl-GPS (18:0/18:1) levels	TRUE	reported	biXtKm	textfile	0.002459017	19.85127603
3	116530607	C	G	0.0146308	-0.294515	0.065059	5.99E-06	rs78365257	8055	1-stearoyl-2-oleoyl-GPS (18:0/18:1) levels	TRUE	reported	biXtKm	textfile	0.002537646	20.4876537
5	399096	C	T	0.205068	0.0882151	0.0195516	6.42E-06	rs6871550	8055	1-stearoyl-2-oleoyl-GPS (18:0/18:1) levels	TRUE	reported	biXtKm	textfile	0.002520923	20.35229593
5	56959725	A	T	0.0360831	-0.185696	0.041852	9.12E-06	rs12652405	8055	1-stearoyl-2-oleoyl-GPS (18:0/18:1) levels	TRUE	reported	biXtKm	textfile	0.002438075	19.6818002
5	92789493	A	T	0.975691	0.228935	0.0506099	6.08E-06	rs154803	8055	1-stearoyl-2-oleoyl-GPS (18:0/18:1) levels	TRUE	reported	biXtKm	textfile	0.00253388	20.45717135
6	33071848	C	T	0.310012	-0.0774887	0.0166568	3.29E-06	rs9277341	8055	1-stearoyl-2-oleoyl-GPS (18:0/18:1) levels	TRUE	reported	biXtKm	textfile	0.002679556	21.63643787
6	35173215	A	G	0.0289729	-0.21443	0.0462655	3.57E-06	rs55731338	8055	1-stearoyl-2-oleoyl-GPS (18:0/18:1) levels	TRUE	reported	biXtKm	textfile	0.002659711	21.47576908
6	134363401	G	A	0.139338	-0.106904	0.0224635	1.95E-06	rs17831607	8055	1-stearoyl-2-oleoyl-GPS (18:0/18:1) levels	TRUE	reported	biXtKm	textfile	0.002803807	22.64254384
7	10971985	A	G	0.223223	-0.0842069	0.0189265	8.62E-06	rs13234046	8055	1-stearoyl-2-oleoyl-GPS (18:0/18:1) levels	TRUE	reported	biXtKm	textfile	0.002451451	19.79005017
8	20999141	C	T	0.0200426	-0.258703	0.0555882	3.26E-06	rs138806707	8055	1-stearoyl-2-oleoyl-GPS (18:0/18:1) levels	TRUE	reported	biXtKm	textfile	0.002681674	21.65358761
8	48726583	A	G	0.0110821	-0.330974	0.0743846	8.61E-06	rs118096873	8055	1-stearoyl-2-oleoyl-GPS (18:0/18:1) levels	TRUE	reported	biXtKm	textfile	0.002451828	19.79310132
10	110417837	G	A	0.0139821	0.296795	0.0661347	7.20E-06	rs80312835	8055	1-stearoyl-2-oleoyl-GPS (18:0/18:1) levels	TRUE	reported	biXtKm	textfile	0.002494045	20.1347638
11	37651035	T	C	0.0293313	-0.228706	0.0457893	5.89E-07	rs117022836	8055	1-stearoyl-2-oleoyl-GPS (18:0/18:1) levels	TRUE	reported	biXtKm	textfile	0.003087582	24.94131011
14	88280172	G	C	0.0367098	-0.188363	0.0410966	4.57E-06	rs7161063	8055	1-stearoyl-2-oleoyl-GPS (18:0/18:1) levels	TRUE	reported	biXtKm	textfile	0.002601254	21.00252765
15	101725739	G	A	0.0422211	-0.173508	0.0382524	5.74E-06	rs72761668	8055	1-stearoyl-2-oleoyl-GPS (18:0/18:1) levels	TRUE	reported	biXtKm	textfile	0.0025477	20.56902874
17	75894282	A	G	0.150056	-0.10594	0.0217392	1.10E-06	rs55823223	8055	1-stearoyl-2-oleoyl-GPS (18:0/18:1) levels	TRUE	reported	biXtKm	textfile	0.002939603	23.74241957
18	100297	C	G	0.113639	-0.109671	0.0247405	9.30E-06	rs12965592	8055	1-stearoyl-2-oleoyl-GPS (18:0/18:1) levels	TRUE	reported	biXtKm	textfile	0.002433565	19.64530684
19	54070271	G	T	0.223247	-0.0846584	0.0188206	6.85E-06	rs75129304	8055	1-stearoyl-2-oleoyl-GPS (18:0/18:1) levels	TRUE	reported	biXtKm	textfile	0.002505637	20.22857722
22	36081699	T	C	0.0591344	-0.155282	0.0336363	3.90E-06	rs56058673	8055	1-stearoyl-2-oleoyl-GPS (18:0/18:1) levels	TRUE	reported	biXtKm	textfile	0.002638838	21.30678639
chr.exposure	pos.exposure	effect_allele.exposure	other_allele.exposure	eaf.exposure	beta.exposure	se.exposure	pval.exposure	SNP	samplesize.exposure	exposure	mr_keep.exposure	pval_origin.exposure	id.exposure	data_source.exposure	R2	F
1	4888680	A	G	0.0126404	-0.303145	0.0683667	9.25E-06	rs148311684	8271	1-myristoyl-2-palmitoyl-gpc (14:0/16:0) levels	TRUE	reported	8ydoYP	textfile	0.002371496	19.6565165
1	91920677	C	T	0.924975	0.131699	0.0294263	7.62E-06	rs2996477	8271	1-myristoyl-2-palmitoyl-gpc (14:0/16:0) levels	TRUE	reported	8ydoYP	textfile	0.002415934	20.02574166
2	118280459	A	G	0.064399	0.147692	0.031243	2.28E-06	rs114128846	8271	1-myristoyl-2-palmitoyl-gpc (14:0/16:0) levels	TRUE	reported	8ydoYP	textfile	0.002694503	22.34104363
4	2260377	A	G	0.0406628	-0.189114	0.0384282	8.60E-07	rs79682447	8271	1-myristoyl-2-palmitoyl-gpc (14:0/16:0) levels	TRUE	reported	8ydoYP	textfile	0.002919574	24.21264573
4	21108584	G	A	0.201939	0.0850279	0.019173	9.22E-06	rs28867983	8271	1-myristoyl-2-palmitoyl-gpc (14:0/16:0) levels	TRUE	reported	8ydoYP	textfile	0.002372211	19.6624546
4	109734125	C	T	0.439682	-0.0728829	0.0154847	2.52E-06	rs4698782	8271	1-myristoyl-2-palmitoyl-gpc (14:0/16:0) levels	TRUE	reported	8ydoYP	textfile	0.00267132	22.14831386
4	171881699	A	G	0.264501	-0.0932487	0.0176113	1.19E-07	rs12331085	8271	1-myristoyl-2-palmitoyl-gpc (14:0/16:0) levels	TRUE	reported	8ydoYP	textfile	0.003378121	28.02836166
5	1017800	A	G	0.27399	0.0782659	0.0173632	6.56E-06	rs4975528	8271	1-myristoyl-2-palmitoyl-gpc (14:0/16:0) levels	TRUE	reported	8ydoYP	textfile	0.002450541	20.31330563
5	9684711	A	G	0.014061	0.312097	0.065423	1.84E-06	rs147325198	8271	1-myristoyl-2-palmitoyl-gpc (14:0/16:0) levels	TRUE	reported	8ydoYP	textfile	0.002743892	22.75166839
6	56559434	C	T	0.312933	0.073257	0.0164631	8.60E-06	rs9349828	8271	1-myristoyl-2-palmitoyl-gpc (14:0/16:0) levels	TRUE	reported	8ydoYP	textfile	0.002388243	19.79566054
6	159958678	T	G	0.0329258	0.200887	0.0425847	2.39E-06	rs116926922	8271	1-myristoyl-2-palmitoyl-gpc (14:0/16:0) levels	TRUE	reported	8ydoYP	textfile	0.002683314	22.24802446
9	86776740	C	T	0.160135	0.0967565	0.0211482	4.76E-06	rs10868484	8271	1-myristoyl-2-palmitoyl-gpc (14:0/16:0) levels	TRUE	reported	8ydoYP	textfile	0.002524398	20.92707128
11	12409814	G	A	0.243905	-0.080974	0.0179663	6.58E-06	rs4485089	8271	1-myristoyl-2-palmitoyl-gpc (14:0/16:0) levels	TRUE	reported	8ydoYP	textfile	0.002449913	20.3080799
11	38215972	G	T	0.0254391	0.217589	0.0488736	8.50E-06	rs79292294	8271	1-myristoyl-2-palmitoyl-gpc (14:0/16:0) levels	TRUE	reported	8ydoYP	textfile	0.002390714	19.81619118
13	104779166	A	G	0.0741304	0.13245	0.0289892	4.90E-06	rs17583806	8271	1-myristoyl-2-palmitoyl-gpc (14:0/16:0) levels	TRUE	reported	8ydoYP	textfile	0.002517553	20.87019156
15	46615379	G	C	0.534699	0.0709062	0.0153401	3.80E-06	rs2676379	8271	1-myristoyl-2-palmitoyl-gpc (14:0/16:0) levels	TRUE	reported	8ydoYP	textfile	0.002576521	21.36028349
18	7928036	A	C	0.0874939	0.130285	0.0272362	1.72E-06	rs28704912	8271	1-myristoyl-2-palmitoyl-gpc (14:0/16:0) levels	TRUE	reported	8ydoYP	textfile	0.002758913	22.87656302
20	3610520	A	G	0.0154583	0.275401	0.0618858	8.58E-06	rs142273297	8271	1-myristoyl-2-palmitoyl-gpc (14:0/16:0) levels	TRUE	reported	8ydoYP	textfile	0.002388649	19.79903293
chr.exposure	pos.exposure	effect_allele.exposure	other_allele.exposure	eaf.exposure	beta.exposure	se.exposure	pval.exposure	SNP	samplesize.exposure	exposure	mr_keep.exposure	pval_origin.exposure	id.exposure	data_source.exposure	R2	F
1	74384420	A	G	0.0106575	-0.351981	0.0784625	7.26E-06	rs114830966	7840	Paraxanthine levels in elite athletes	TRUE	reported	Y8BTwj	textfile	0.002560264	20.11885936
2	22414570	T	G	0.0217669	-0.243234	0.0539023	6.41E-06	rs72799346	7840	Paraxanthine levels in elite athletes	TRUE	reported	Y8BTwj	textfile	0.002590546	20.35744014
2	138639888	C	T	0.283725	0.0812524	0.0177378	4.63E-06	rs10194878	7840	Paraxanthine levels in elite athletes	TRUE	reported	Y8BTwj	textfile	0.002669292	20.97790356
4	126847694	A	G	0.352215	0.073513	0.0166079	9.58E-06	rs1503609	7840	Paraxanthine levels in elite athletes	TRUE	reported	Y8BTwj	textfile	0.002492865	19.5879076
4	155770669	T	A	0.0133803	-0.308828	0.0689018	7.39E-06	rs115087674	7840	Paraxanthine levels in elite athletes	TRUE	reported	Y8BTwj	textfile	0.002555905	20.08451732
6	54056876	C	T	0.682724	0.0811845	0.01711	2.09E-06	rs9370260	7840	Paraxanthine levels in elite athletes	TRUE	reported	Y8BTwj	textfile	0.002863418	22.50792285
6	107115055	T	C	0.0306812	-0.211642	0.0468436	6.24E-06	rs150604675	7840	Paraxanthine levels in elite athletes	TRUE	reported	Y8BTwj	textfile	0.002596916	20.40762111
6	152626771	G	T	0.0254724	0.228458	0.0504438	5.93E-06	rs78574673	7840	Paraxanthine levels in elite athletes	TRUE	reported	Y8BTwj	textfile	0.002609434	20.5062547
6	159627396	T	C	0.00843666	-0.385059	0.0868612	9.29E-06	rs118105917	7840	Paraxanthine levels in elite athletes	TRUE	reported	Y8BTwj	textfile	0.002500343	19.64681266
7	2667935	A	T	0.110708	-0.112899	0.0255469	9.90E-06	rs7787264	7840	Paraxanthine levels in elite athletes	TRUE	reported	Y8BTwj	textfile	0.00248489	19.52508669
7	25474434	C	T	0.205073	-0.0931508	0.020119	3.66E-06	rs13243315	7840	Paraxanthine levels in elite athletes	TRUE	reported	Y8BTwj	textfile	0.002726833	21.43135318
7	116118257	C	T	0.0108029	-0.357145	0.0775345	4.10E-06	rs150047778	7840	Paraxanthine levels in elite athletes	TRUE	reported	Y8BTwj	textfile	0.00269904	21.21232948
8	58022004	A	G	0.029188	-0.22819	0.0472548	1.37E-06	rs79361921	7840	Paraxanthine levels in elite athletes	TRUE	reported	Y8BTwj	textfile	0.002965483	23.31259153
9	107914662	G	A	0.0241997	-0.253719	0.0518432	9.88E-07	rs78607630	7840	Paraxanthine levels in elite athletes	TRUE	reported	Y8BTwj	textfile	0.003045661	23.94482006
10	28929032	T	C	0.0840498	0.137987	0.0286132	1.42E-06	rs11599254	7840	Paraxanthine levels in elite athletes	TRUE	reported	Y8BTwj	textfile	0.002957611	23.25052056
10	106005598	G	A	0.408098	-0.0767333	0.0163837	2.82E-06	rs10509810	7840	Paraxanthine levels in elite athletes	TRUE	reported	Y8BTwj	textfile	0.002790065	21.92971432
11	13186904	T	C	0.0194548	-0.255726	0.057744	9.48E-06	rs143167061	7840	Paraxanthine levels in elite athletes	TRUE	reported	Y8BTwj	textfile	0.00249537	19.6076361
11	34951350	T	C	0.245032	0.0933967	0.0187015	5.91E-07	rs11032948	7840	Paraxanthine levels in elite athletes	TRUE	reported	Y8BTwj	textfile	0.003171135	24.93442607
11	118696416	C	T	0.336248	-0.081713	0.0174577	2.86E-06	rs643104	7840	Paraxanthine levels in elite athletes	TRUE	reported	Y8BTwj	textfile	0.002786636	21.90268993
12	52193734	T	G	0.170187	-0.0950999	0.0212194	7.40E-06	rs17653722	7840	Paraxanthine levels in elite athletes	TRUE	reported	Y8BTwj	textfile	0.002555445	20.08089743
12	97703428	T	C	0.0391705	-0.181124	0.0407723	8.90E-06	rs75467050	7840	Paraxanthine levels in elite athletes	TRUE	reported	Y8BTwj	textfile	0.002510809	19.72925907
12	98038615	C	T	0.012781	-0.343882	0.0708587	1.22E-06	rs34563893	7840	Paraxanthine levels in elite athletes	TRUE	reported	Y8BTwj	textfile	0.002995117	23.54624853
13	49278988	T	C	0.0333248	0.199304	0.0441846	6.46E-06	rs2274148	7840	Paraxanthine levels in elite athletes	TRUE	reported	Y8BTwj	textfile	0.002588502	20.3413312
13	92197195	G	A	0.532382	-0.0721645	0.0163342	9.96E-06	rs7326993	7840	Paraxanthine levels in elite athletes	TRUE	reported	Y8BTwj	textfile	0.002483451	19.51374711
14	49488289	A	G	0.0170535	0.30686	0.0617075	6.60E-07	rs115520044	7840	Paraxanthine levels in elite athletes	TRUE	reported	Y8BTwj	textfile	0.003144278	24.7225836
15	24911167	C	A	0.15482	0.0994323	0.0223294	8.47E-06	rs28491088	7840	Paraxanthine levels in elite athletes	TRUE	reported	Y8BTwj	textfile	0.002522829	19.8239439
15	80442893	A	G	0.0190433	-0.270033	0.0581759	3.46E-06	rs112492033	7840	Paraxanthine levels in elite athletes	TRUE	reported	Y8BTwj	textfile	0.002740562	21.53955158
16	6502503	G	T	0.4716	-0.0738812	0.0158913	3.33E-06	rs62017761	7840	Paraxanthine levels in elite athletes	TRUE	reported	Y8BTwj	textfile	0.002749396	21.60917691
16	59963158	G	C	0.147324	-0.103929	0.0224526	3.68E-06	rs10459799	7840	Paraxanthine levels in elite athletes	TRUE	reported	Y8BTwj	textfile	0.002725454	21.42049067
17	79549816	C	A	0.940958	-0.154204	0.0338631	5.27E-06	rs57526497	7840	Paraxanthine levels in elite athletes	TRUE	reported	Y8BTwj	textfile	0.002637999	20.73132447
18	43307829	C	T	0.0564862	-0.153486	0.0346997	9.72E-06	rs77866717	7840	Paraxanthine levels in elite athletes	TRUE	reported	Y8BTwj	textfile	0.002489359	19.56029014
19	40847202	C	T	0.573947	-0.111197	0.0159364	3.00E-12	rs56113850	7840	Paraxanthine levels in elite athletes	TRUE	reported	Y8BTwj	textfile	0.006171646	48.6737597
21	42705218	C	A	0.434712	-0.0769941	0.0162704	2.22E-06	rs2245730	7840	Paraxanthine levels in elite athletes	TRUE	reported	Y8BTwj	textfile	0.002848155	22.38760471
chr.exposure	pos.exposure	effect_allele.exposure	other_allele.exposure	eaf.exposure	beta.exposure	se.exposure	pval.exposure	SNP	samplesize.exposure	exposure	mr_keep.exposure	pval_origin.exposure	id.exposure	data_source.exposure	R2	F
1	83555746	T	C	0.188329	-0.0877537	0.0192477	5.14E-06	rs2291115	8255	4-methyl-2-oxopentanoate levels	TRUE	reported	X10Cpr	textfile	0.002511678	20.78107258
2	29743514	C	T	0.840504	0.0935486	0.0202835	3.99E-06	rs6754181	8255	4-methyl-2-oxopentanoate levels	TRUE	reported	X10Cpr	textfile	0.002570124	21.26588983
4	88282518	G	A	0.399187	0.0924746	0.0150638	8.31E-10	rs893971	8255	4-methyl-2-oxopentanoate levels	TRUE	reported	X10Cpr	textfile	0.004544443	37.67650492
6	156517427	C	A	0.0606982	-0.152913	0.0307105	6.39E-07	rs56107485	8255	4-methyl-2-oxopentanoate levels	TRUE	reported	X10Cpr	textfile	0.002994302	24.78619206
8	51775791	T	C	0.72081	0.0767546	0.0165318	3.44E-06	rs7012455	8255	4-methyl-2-oxopentanoate levels	TRUE	reported	X10Cpr	textfile	0.002604467	21.5507956
11	20468924	C	G	0.0370528	0.183548	0.0390382	2.58E-06	rs112482875	8255	4-methyl-2-oxopentanoate levels	TRUE	reported	X10Cpr	textfile	0.002670799	22.10113164
11	36050283	T	C	0.159237	0.0976357	0.0200177	1.07E-06	rs58729469	8255	4-methyl-2-oxopentanoate levels	TRUE	reported	X10Cpr	textfile	0.002873572	23.78393468
11	132238300	A	G	0.0466309	-0.17389	0.0348777	6.17E-07	rs73597221	8255	4-methyl-2-oxopentanoate levels	TRUE	reported	X10Cpr	textfile	0.003002138	24.85125392
13	22127850	A	G	0.017058	0.26568	0.0567147	2.81E-06	rs75090459	8255	4-methyl-2-oxopentanoate levels	TRUE	reported	X10Cpr	textfile	0.002651285	21.93922158
14	102071272	A	G	0.813639	-0.0850341	0.019043	7.99E-06	rs12894999	8255	4-methyl-2-oxopentanoate levels	TRUE	reported	X10Cpr	textfile	0.002409632	19.93472604
18	10814502	T	C	0.0607551	-0.147065	0.0310573	2.19E-06	rs77753167	8255	4-methyl-2-oxopentanoate levels	TRUE	reported	X10Cpr	textfile	0.00270892	22.4174406
20	858872	C	G	0.96283	-0.186005	0.0393211	2.24E-06	rs6055350	8255	4-methyl-2-oxopentanoate levels	TRUE	reported	X10Cpr	textfile	0.002703368	22.37137551
chr.exposure	pos.exposure	effect_allele.exposure	other_allele.exposure	eaf.exposure	beta.exposure	se.exposure	pval.exposure	SNP	samplesize.exposure	exposure	mr_keep.exposure	pval_origin.exposure	id.exposure	data_source.exposure	R2	F
1	147564521	C	T	0.0138957	0.292597	0.0654917	7.91E-06	rs140560919	8242	3-indoxyl sulfate levels	TRUE	reported	XlYRMr	textfile	0.002415929	19.95546315
1	165912242	G	A	0.400124	-0.0701385	0.0156135	7.05E-06	rs492467	8242	3-indoxyl sulfate levels	TRUE	reported	XlYRMr	textfile	0.002442406	20.17469667
1	213870367	A	G	0.139213	0.101358	0.0221088	4.55E-06	rs55839541	8242	3-indoxyl sulfate levels	TRUE	reported	XlYRMr	textfile	0.00254359	21.0126257
1	233808502	G	A	0.388522	0.0737226	0.0158935	3.51E-06	rs4649261	8242	3-indoxyl sulfate levels	TRUE	reported	XlYRMr	textfile	0.002603738	21.51081155
3	22383982	A	G	0.0185524	0.269587	0.0567278	2.01E-06	rs146369127	8242	3-indoxyl sulfate levels	TRUE	reported	XlYRMr	textfile	0.002732656	22.57878722
3	72185534	C	T	0.496355	0.0706641	0.0155505	5.52E-06	rs7651697	8242	3-indoxyl sulfate levels	TRUE	reported	XlYRMr	textfile	0.002499134	20.64446109
4	26529176	T	G	0.837001	-0.0952962	0.0204074	3.02E-06	rs4692540	8242	3-indoxyl sulfate levels	TRUE	reported	XlYRMr	textfile	0.002638735	21.80069875
4	128815359	G	C	0.0117339	-0.362577	0.0700538	2.27E-07	rs191105317	8242	3-indoxyl sulfate levels	TRUE	reported	XlYRMr	textfile	0.003239629	26.78130329
5	1801312	C	G	0.891315	-0.114955	0.0245476	2.83E-06	rs13176353	8242	3-indoxyl sulfate levels	TRUE	reported	XlYRMr	textfile	0.002653695	21.92462921
5	99893693	A	G	0.013081	0.30447	0.0669031	5.34E-06	rs114842896	8242	3-indoxyl sulfate levels	TRUE	reported	XlYRMr	textfile	0.002506536	20.70575795
6	25873655	C	T	0.240034	0.0800674	0.01791	7.80E-06	rs651578	8242	3-indoxyl sulfate levels	TRUE	reported	XlYRMr	textfile	0.002419	19.98089244
6	31256646	C	T	0.743482	0.0774978	0.0174619	9.08E-06	rs6904845	8242	3-indoxyl sulfate levels	TRUE	reported	XlYRMr	textfile	0.002384111	19.69202398
6	80609375	C	T	0.974437	0.213632	0.0481132	8.99E-06	rs2496679	8242	3-indoxyl sulfate levels	TRUE	reported	XlYRMr	textfile	0.002386349	19.71054936
6	154431131	A	G	0.00753433	-0.39936	0.0884327	6.30E-06	rs9479849	8242	3-indoxyl sulfate levels	TRUE	reported	XlYRMr	textfile	0.002468297	20.38909545
7	79049588	C	T	0.0116698	-0.315708	0.0706034	7.77E-06	rs139986278	8242	3-indoxyl sulfate levels	TRUE	reported	XlYRMr	textfile	0.00242011	19.99008056
8	135425732	C	T	0.307059	-0.0742048	0.01661	7.91E-06	rs2016346	8242	3-indoxyl sulfate levels	TRUE	reported	XlYRMr	textfile	0.002415693	19.95351144
10	59568572	A	G	0.0306073	-0.217425	0.0447759	1.20E-06	rs74334677	8242	3-indoxyl sulfate levels	TRUE	reported	XlYRMr	textfile	0.002852706	23.57354577
12	132005752	C	T	0.0449466	0.16474	0.0370405	8.68E-06	rs117023050	8242	3-indoxyl sulfate levels	TRUE	reported	XlYRMr	textfile	0.002394257	19.77602689
17	3503447	C	A	0.980903	-0.266191	0.0555632	1.66E-06	rs11078452	8242	3-indoxyl sulfate levels	TRUE	reported	XlYRMr	textfile	0.002776975	22.94599199
17	29598325	C	G	0.381295	0.0712004	0.0160318	8.95E-06	rs1971157	8242	3-indoxyl sulfate levels	TRUE	reported	XlYRMr	textfile	0.002387424	19.71945445
17	50567176	A	G	0.454857	0.0702721	0.0153512	4.70E-06	rs198542	8242	3-indoxyl sulfate levels	TRUE	reported	XlYRMr	textfile	0.00253598	20.94960342
19	5335243	T	C	0.0209548	-0.255879	0.0532644	1.56E-06	rs72987107	8242	3-indoxyl sulfate levels	TRUE	reported	XlYRMr	textfile	0.002792211	23.07224276
19	40847202	C	T	0.576131	-0.076687	0.0152603	5.03E-07	rs56113850	8242	3-indoxyl sulfate levels	TRUE	reported	XlYRMr	textfile	0.003054612	25.24712647
chr.exposure	pos.exposure	effect_allele.exposure	other_allele.exposure	eaf.exposure	beta.exposure	se.exposure	pval.exposure	SNP	samplesize.exposure	exposure	mr_keep.exposure	pval_origin.exposure	id.exposure	data_source.exposure	R2	F
3	99447594	A	C	0.0184262	-0.261606	0.056463	3.60E-06	rs140079282	8246	Sphingosine 1-phosphate levels	TRUE	reported	BmeAiX	textfile	0.00259654	21.46160289
3	169207806	A	G	0.393833	-0.0723142	0.015939	5.71E-06	rs1488103	8246	Sphingosine 1-phosphate levels	TRUE	reported	BmeAiX	textfile	0.002489998	20.5787828
4	31547799	T	C	0.737365	-0.0816351	0.0173502	2.54E-06	rs1456759	8246	Sphingosine 1-phosphate levels	TRUE	reported	BmeAiX	textfile	0.002677547	22.13296209
4	113730518	T	C	0.0153631	0.27762	0.0620996	7.80E-06	rs115939317	8246	Sphingosine 1-phosphate levels	TRUE	reported	BmeAiX	textfile	0.002417849	19.98106105
5	77874839	A	G	0.378124	-0.0776802	0.0161082	1.42E-06	rs41397245	8246	Sphingosine 1-phosphate levels	TRUE	reported	BmeAiX	textfile	0.002812291	23.24991109
5	104821478	G	A	0.0394801	0.184415	0.0392364	2.60E-06	rs71588370	8246	Sphingosine 1-phosphate levels	TRUE	reported	BmeAiX	textfile	0.002671831	22.08558116
5	130309113	G	A	0.00497814	0.513535	0.109227	2.58E-06	rs138132596	8246	Sphingosine 1-phosphate levels	TRUE	reported	BmeAiX	textfile	0.002673463	22.09910768
6	1332934	C	T	0.0266543	0.229382	0.0484838	2.23E-06	rs141116536	8246	Sphingosine 1-phosphate levels	TRUE	reported	BmeAiX	textfile	0.002707103	22.37793565
6	31770631	G	A	0.0262263	-0.256109	0.0478132	8.49E-08	rs9461721	8246	Sphingosine 1-phosphate levels	TRUE	reported	BmeAiX	textfile	0.003467386	28.68459431
6	73331701	A	G	0.1805	-0.0936889	0.0200697	3.04E-06	rs9360664	8246	Sphingosine 1-phosphate levels	TRUE	reported	BmeAiX	textfile	0.002635755	21.78658551
8	21182547	G	C	0.0606116	0.147791	0.0320867	4.10E-06	rs11986857	8246	Sphingosine 1-phosphate levels	TRUE	reported	BmeAiX	textfile	0.002566177	21.20999277
9	13072342	C	T	0.0494112	0.157515	0.0353441	8.33E-06	rs10960927	8246	Sphingosine 1-phosphate levels	TRUE	reported	BmeAiX	textfile	0.002402823	19.85658838
12	117707878	C	T	0.317054	-0.0733906	0.0164198	7.84E-06	rs10744901	8246	Sphingosine 1-phosphate levels	TRUE	reported	BmeAiX	textfile	0.002416857	19.9728391
15	57893963	G	A	0.644609	-0.0718094	0.0160027	7.21E-06	rs6493965	8246	Sphingosine 1-phosphate levels	TRUE	reported	BmeAiX	textfile	0.002435979	20.13124903
16	83117864	A	G	0.49245	0.0725737	0.0157374	4.00E-06	rs7200047	8246	Sphingosine 1-phosphate levels	TRUE	reported	BmeAiX	textfile	0.002572353	21.26117274
17	76437921	T	C	0.460226	0.0955501	0.0152708	3.92E-10	rs1000821	8246	Sphingosine 1-phosphate levels	TRUE	reported	BmeAiX	textfile	0.004725397	39.14113057
18	6107710	G	A	0.0362631	0.190151	0.0413987	4.37E-06	rs10502344	8246	Sphingosine 1-phosphate levels	TRUE	reported	BmeAiX	textfile	0.002551942	21.09203449
chr.exposure	pos.exposure	effect_allele.exposure	other_allele.exposure	eaf.exposure	beta.exposure	se.exposure	pval.exposure	SNP	samplesize.exposure	exposure	mr_keep.exposure	pval_origin.exposure	id.exposure	data_source.exposure	R2	F
1	8192624	C	A	0.0611044	0.132036	0.029663	8.54E-06	rs72859389	8250	Alpha-hydroxyisocaproate levels	TRUE	reported	8zye6t	textfile	0.002395846	19.80839457
1	154655583	A	G	0.0227938	-0.23423	0.0483974	1.30E-06	rs142728688	8250	Alpha-hydroxyisocaproate levels	TRUE	reported	8zye6t	textfile	0.002831104	23.41723845
1	240205226	T	A	0.0149562	0.267776	0.059366	6.46E-06	rs142808012	8250	Alpha-hydroxyisocaproate levels	TRUE	reported	8zye6t	textfile	0.002460051	20.34053764
2	8556927	T	C	0.807407	0.0830487	0.0184612	6.84E-06	rs1955284	8250	Alpha-hydroxyisocaproate levels	TRUE	reported	8zye6t	textfile	0.002446966	20.23207967
2	70902908	A	C	0.178937	-0.0864222	0.0188155	4.37E-06	rs4852728	8250	Alpha-hydroxyisocaproate levels	TRUE	reported	8zye6t	textfile	0.00255068	21.09180812
3	194116327	T	C	0.105338	0.116068	0.0236777	9.49E-07	rs11715398	8250	Alpha-hydroxyisocaproate levels	TRUE	reported	8zye6t	textfile	0.002904216	24.02374329
4	88313660	C	T	0.44434	0.0726542	0.0146613	7.21E-07	rs1808859	8250	Alpha-hydroxyisocaproate levels	TRUE	reported	8zye6t	textfile	0.00296778	24.55111345
4	108308227	A	G	0.231208	0.0830143	0.0171179	1.24E-06	rs35783478	8250	Alpha-hydroxyisocaproate levels	TRUE	reported	8zye6t	textfile	0.002842593	23.51254036
5	19446738	T	C	0.599716	-0.070098	0.0147602	2.04E-06	rs620617	8250	Alpha-hydroxyisocaproate levels	TRUE	reported	8zye6t	textfile	0.002726385	22.54869818
5	59406582	G	A	0.116319	-0.119704	0.0225894	1.16E-07	rs1975533	8250	Alpha-hydroxyisocaproate levels	TRUE	reported	8zye6t	textfile	0.003392175	28.07389286
5	73870529	C	A	0.0853852	-0.123459	0.0259273	1.92E-06	rs34973031	8250	Alpha-hydroxyisocaproate levels	TRUE	reported	8zye6t	textfile	0.002740848	22.66864847
5	165055996	A	G	0.595653	0.0727989	0.0146176	6.35E-07	rs7737487	8250	Alpha-hydroxyisocaproate levels	TRUE	reported	8zye6t	textfile	0.002997366	24.79660311
5	173972838	C	T	0.602667	0.0779035	0.0152545	3.27E-07	rs734860	8250	Alpha-hydroxyisocaproate levels	TRUE	reported	8zye6t	textfile	0.003151326	26.07430185
7	104917075	C	T	0.0221196	0.228417	0.0492927	3.59E-06	rs62485457	8250	Alpha-hydroxyisocaproate levels	TRUE	reported	8zye6t	textfile	0.002596024	21.46774044
8	19096342	T	G	0.0211627	-0.227203	0.0503536	6.42E-06	rs76445723	8250	Alpha-hydroxyisocaproate levels	TRUE	reported	8zye6t	textfile	0.002461743	20.35456266
10	33502194	A	G	0.657788	-0.0731137	0.0155296	2.50E-06	rs4934976	8250	Alpha-hydroxyisocaproate levels	TRUE	reported	8zye6t	textfile	0.002679525	22.16009864
11	18320322	G	A	0.539011	-0.0659084	0.0142595	3.80E-06	rs10832920	8250	Alpha-hydroxyisocaproate levels	TRUE	reported	8zye6t	textfile	0.00258283	21.3583474
12	72255376	T	C	0.0292252	0.195815	0.0434709	6.65E-06	rs113914810	8250	Alpha-hydroxyisocaproate levels	TRUE	reported	8zye6t	textfile	0.002453431	20.28566991
15	26233756	G	A	0.0386388	0.170371	0.0373253	5.01E-06	rs78820411	8250	Alpha-hydroxyisocaproate levels	TRUE	reported	8zye6t	textfile	0.002519042	20.82952828
19	19944477	A	G	0.280961	-0.0797399	0.0161833	8.34E-07	rs10414919	8250	Alpha-hydroxyisocaproate levels	TRUE	reported	8zye6t	textfile	0.002934182	24.27235454
20	717462	T	G	0.0064524	0.405287	0.0904053	7.36E-06	rs151029917	8250	Alpha-hydroxyisocaproate levels	TRUE	reported	8zye6t	textfile	0.002430116	20.09242091
20	2418904	G	A	0.0291836	0.195553	0.0432889	6.26E-06	rs79376596	8250	Alpha-hydroxyisocaproate levels	TRUE	reported	8zye6t	textfile	0.002467454	20.40189786
chr.exposure	pos.exposure	effect_allele.exposure	other_allele.exposure	eaf.exposure	beta.exposure	se.exposure	pval.exposure	SNP	samplesize.exposure	exposure	mr_keep.exposure	pval_origin.exposure	id.exposure	data_source.exposure	R2	F
1	62606594	C	A	0.341811	-0.0805466	0.0157387	3.09E-07	rs10789117	8260	1-stearoyl-GPI (18:0) levels	TRUE	reported	awviKr	textfile	0.003160834	26.18493755
1	65429581	G	A	0.68347	0.0754039	0.0169789	8.95E-06	rs9436300	8260	1-stearoyl-GPI (18:0) levels	TRUE	reported	awviKr	textfile	0.00238206	19.71802205
1	164755085	T	C	0.0130281	0.310888	0.0661973	2.65E-06	rs151115380	8260	1-stearoyl-GPI (18:0) levels	TRUE	reported	awviKr	textfile	0.002663111	22.05069067
2	123961851	T	C	0.05619	-0.156036	0.0325815	1.68E-06	rs13035306	8260	1-stearoyl-GPI (18:0) levels	TRUE	reported	awviKr	textfile	0.002769001	22.92990731
3	542329	C	T	0.0141818	-0.322065	0.0642743	5.42E-07	rs35311550	8260	1-stearoyl-GPI (18:0) levels	TRUE	reported	awviKr	textfile	0.003030499	25.10193393
3	152913328	T	C	0.436891	-0.0758416	0.0155174	1.02E-06	rs7610125	8260	1-stearoyl-GPI (18:0) levels	TRUE	reported	awviKr	textfile	0.002883652	23.88206597
4	10514994	T	C	0.0899487	0.126378	0.0264791	1.82E-06	rs139782415	8260	1-stearoyl-GPI (18:0) levels	TRUE	reported	awviKr	textfile	0.002750176	22.77358215
4	164626088	C	T	0.118281	-0.108294	0.0237693	5.21E-06	rs6849130	8260	1-stearoyl-GPI (18:0) levels	TRUE	reported	awviKr	textfile	0.002506721	20.75251984
7	52911031	C	T	0.294749	0.0745017	0.0166127	7.30E-06	rs4266604	8260	1-stearoyl-GPI (18:0) levels	TRUE	reported	awviKr	textfile	0.002428934	20.10697564
7	90119386	G	C	0.186215	0.0888842	0.0195487	5.45E-06	rs117400415	8260	1-stearoyl-GPI (18:0) levels	TRUE	reported	awviKr	textfile	0.002496593	20.66846403
8	29804288	G	A	0.942421	-0.156331	0.0336519	3.39E-06	rs13265847	8260	1-stearoyl-GPI (18:0) levels	TRUE	reported	awviKr	textfile	0.0026059	21.57574813
9	8396478	A	G	0.0204739	0.24977	0.053264	2.74E-06	rs78765237	8260	1-stearoyl-GPI (18:0) levels	TRUE	reported	awviKr	textfile	0.002655084	21.98405608
9	104991756	A	G	0.276299	-0.0775788	0.0170992	5.71E-06	rs1836921	8260	1-stearoyl-GPI (18:0) levels	TRUE	reported	awviKr	textfile	0.002485842	20.57924143
11	98703115	G	A	0.164587	-0.0990229	0.0204562	1.29E-06	rs2435583	8260	1-stearoyl-GPI (18:0) levels	TRUE	reported	awviKr	textfile	0.002828857	23.42697375
12	130523620	A	G	0.112836	0.113218	0.0239989	2.39E-06	rs7302336	8260	1-stearoyl-GPI (18:0) levels	TRUE	reported	awviKr	textfile	0.002687198	22.25067122
14	68172250	A	T	0.965825	0.188681	0.0418631	6.57E-06	rs1555942	8260	1-stearoyl-GPI (18:0) levels	TRUE	reported	awviKr	textfile	0.002453278	20.30899346
16	81524461	A	G	0.0352927	-0.207519	0.0411356	4.54E-07	rs113735393	8260	1-stearoyl-GPI (18:0) levels	TRUE	reported	awviKr	textfile	0.003071595	25.44338506
17	78927185	T	C	0.00988166	-0.347399	0.0764493	5.51E-06	rs141437456	8260	1-stearoyl-GPI (18:0) levels	TRUE	reported	awviKr	textfile	0.002493709	20.6445268
chr.exposure	pos.exposure	effect_allele.exposure	other_allele.exposure	eaf.exposure	beta.exposure	se.exposure	pval.exposure	SNP	samplesize.exposure	exposure	mr_keep.exposure	pval_origin.exposure	id.exposure	data_source.exposure	R2	F
1	171037487	G	A	0.140637	-0.105459	0.0227622	3.60E-06	rs72710584	8171	Maleate levels	TRUE	reported	3MIZZG	textfile	0.002620138	21.46013815
1	242382913	C	T	0.0331348	-0.195659	0.0433217	6.29E-06	rs139060216	8171	Maleate levels	TRUE	reported	3MIZZG	textfile	0.002490179	20.39305843
3	137699699	C	T	0.0194312	0.247925	0.0558662	9.09E-06	rs3856630	8171	Maleate levels	TRUE	reported	3MIZZG	textfile	0.002404483	19.68956248
4	148481453	G	T	0.0244785	0.224574	0.0501538	7.54E-06	rs116633901	8171	Maleate levels	TRUE	reported	3MIZZG	textfile	0.002447776	20.0449486
4	182887202	G	A	0.0398995	-0.191127	0.0392515	1.12E-06	rs62337911	8171	Maleate levels	TRUE	reported	3MIZZG	textfile	0.00289333	23.70419742
4	188374075	T	C	0.273903	-0.0778103	0.017129	5.56E-06	rs6553200	8171	Maleate levels	TRUE	reported	3MIZZG	textfile	0.002519066	20.63021938
5	24390851	T	G	0.00817154	-0.424684	0.0860667	8.04E-07	rs150357582	8171	Maleate levels	TRUE	reported	3MIZZG	textfile	0.002970942	24.34193964
6	41723085	A	C	0.40824	-0.0760477	0.0156955	1.26E-06	rs13200335	8171	Maleate levels	TRUE	reported	3MIZZG	textfile	0.002864842	23.47013256
7	17523328	T	C	0.130699	-0.120147	0.0230713	1.91E-07	rs73073176	8171	Maleate levels	TRUE	reported	3MIZZG	textfile	0.003308015	27.11286522
8	58286174	G	C	0.32379	-0.0742667	0.0165607	7.31E-06	rs10504250	8171	Maleate levels	TRUE	reported	3MIZZG	textfile	0.002455207	20.10594819
9	108564519	A	G	0.0161251	0.285202	0.0612361	3.20E-06	rs117247923	8171	Maleate levels	TRUE	reported	3MIZZG	textfile	0.002647668	21.68621563
9	134200542	G	A	0.119885	0.1074	0.023991	7.58E-06	rs12376985	8171	Maleate levels	TRUE	reported	3MIZZG	textfile	0.002446655	20.03574736
10	69166680	C	G	0.0104294	-0.344294	0.075865	5.67E-06	rs75102017	8171	Maleate levels	TRUE	reported	3MIZZG	textfile	0.002514244	20.59063167
11	35453504	C	A	0.0528864	-0.160747	0.0347303	3.68E-06	rs61880906	8171	Maleate levels	TRUE	reported	3MIZZG	textfile	0.002614908	21.41718406
12	21946362	G	A	0.0174547	-0.276781	0.0589389	2.65E-06	rs74069834	8171	Maleate levels	TRUE	reported	3MIZZG	textfile	0.002691676	22.04764367
12	115022298	T	G	0.0625536	-0.142941	0.0315949	6.06E-06	rs73396358	8171	Maleate levels	TRUE	reported	3MIZZG	textfile	0.002498722	20.46319051
14	49488289	A	G	0.0166093	0.286001	0.0604766	2.25E-06	rs115520044	8171	Maleate levels	TRUE	reported	3MIZZG	textfile	0.002729594	22.35908642
15	74735539	T	C	0.250184	0.0860376	0.0177102	1.19E-06	rs2472297	8171	Maleate levels	TRUE	reported	3MIZZG	textfile	0.002880062	23.59518185
16	5075878	C	G	0.0357502	-0.200611	0.0420445	1.83E-06	rs76680658	8171	Maleate levels	TRUE	reported	3MIZZG	textfile	0.002778482	22.76065662
19	570206	A	G	0.684799	0.076776	0.0170744	6.91E-06	rs7245628	8171	Maleate levels	TRUE	reported	3MIZZG	textfile	0.002468377	20.21406912
19	14808556	A	G	0.014088	0.350122	0.0658295	1.05E-07	rs117261516	8171	Maleate levels	TRUE	reported	3MIZZG	textfile	0.00345002	28.28077938
19	40579494	G	T	0.0211932	-0.269244	0.0526641	3.18E-07	rs61457016	8171	Maleate levels	TRUE	reported	3MIZZG	textfile	0.003188604	26.13102347
20	23286377	G	T	0.047164	0.165992	0.0366881	6.06E-06	rs6137886	8171	Maleate levels	TRUE	reported	3MIZZG	textfile	0.002498976	20.46527377
20	58754233	G	A	0.0467255	-0.166328	0.0373322	8.38E-06	rs116882896	8171	Maleate levels	TRUE	reported	3MIZZG	textfile	0.002423453	19.84528082
chr.exposure	pos.exposure	effect_allele.exposure	other_allele.exposure	eaf.exposure	beta.exposure	se.exposure	pval.exposure	SNP	samplesize.exposure	exposure	mr_keep.exposure	pval_origin.exposure	id.exposure	data_source.exposure	R2	F
2	31395382	G	T	0.00987764	0.36155	0.0786193	4.25E-06	rs114248797	7862	Isovalerate (i5:0) levels	TRUE	reported	K2Jqis	textfile	0.002682741	21.14306247
2	185056021	A	G	0.0465636	-0.171301	0.036733	3.11E-06	rs59173308	7862	Isovalerate (i5:0) levels	TRUE	reported	K2Jqis	textfile	0.002758508	21.74185051
2	233759924	T	C	0.324211	0.0820467	0.0165917	7.61E-07	rs887829	7862	Isovalerate (i5:0) levels	TRUE	reported	K2Jqis	textfile	0.003100693	24.44724751
5	123961638	G	A	0.121513	0.114291	0.0243102	2.58E-06	rs2407999	7862	Isovalerate (i5:0) levels	TRUE	reported	K2Jqis	textfile	0.002803462	22.09716244
6	29129992	A	C	0.155247	-0.0973961	0.0213833	5.24E-06	rs9295793	7862	Isovalerate (i5:0) levels	TRUE	reported	K2Jqis	textfile	0.00263182	20.74068914
6	66591545	G	T	0.0209884	0.254733	0.0544181	2.85E-06	rs142706506	7862	Isovalerate (i5:0) levels	TRUE	reported	K2Jqis	textfile	0.002779341	21.90650921
8	33912188	C	A	0.0104605	-0.348749	0.0765056	5.15E-06	rs80329585	7862	Isovalerate (i5:0) levels	TRUE	reported	K2Jqis	textfile	0.002636089	20.7744243
9	36999904	C	T	0.939029	-0.147304	0.0325318	5.95E-06	rs7047835	7862	Isovalerate (i5:0) levels	TRUE	reported	K2Jqis	textfile	0.00260105	20.49757101
9	70423053	C	T	0.0487695	-0.16461	0.0364871	6.44E-06	rs117350340	7862	Isovalerate (i5:0) levels	TRUE	reported	K2Jqis	textfile	0.002582128	20.34807091
10	30545016	A	G	0.0266753	0.227853	0.0482807	2.37E-06	rs150981358	7862	Isovalerate (i5:0) levels	TRUE	reported	K2Jqis	textfile	0.002824885	22.26649669
11	24360811	T	C	0.0252273	-0.239692	0.0496341	1.37E-06	rs188242626	7862	Isovalerate (i5:0) levels	TRUE	reported	K2Jqis	textfile	0.002957518	23.3150463
11	73348103	T	C	0.0245285	-0.234768	0.0504297	3.23E-06	rs117742113	7862	Isovalerate (i5:0) levels	TRUE	reported	K2Jqis	textfile	0.002749011	21.66678819
14	98902364	G	A	0.411232	-0.0705248	0.0158333	8.42E-06	rs8014050	7862	Isovalerate (i5:0) levels	TRUE	reported	K2Jqis	textfile	0.002517174	19.83491537
16	1452378	T	C	0.0488957	0.162517	0.0360284	6.46E-06	rs35721219	7862	Isovalerate (i5:0) levels	TRUE	reported	K2Jqis	textfile	0.002581381	20.34216387
16	81252545	G	A	0.0268893	-0.236693	0.0482055	9.10E-07	rs117546625	7862	Isovalerate (i5:0) levels	TRUE	reported	K2Jqis	textfile	0.003057137	24.10278081
19	16997625	T	C	0.0442732	-0.177624	0.0377539	2.54E-06	rs112755187	7862	Isovalerate (i5:0) levels	TRUE	reported	K2Jqis	textfile	0.002807538	22.1293754
20	3100992	T	C	0.112645	0.111171	0.0247376	6.99E-06	rs4815566	7862	Isovalerate (i5:0) levels	TRUE	reported	K2Jqis	textfile	0.002562245	20.19098031
chr.exposure	pos.exposure	effect_allele.exposure	other_allele.exposure	eaf.exposure	beta.exposure	se.exposure	pval.exposure	SNP	samplesize.exposure	exposure	mr_keep.exposure	pval_origin.exposure	id.exposure	data_source.exposure	R2	F
1	40825859	G	A	0.268484	0.0875381	0.018901	3.63E-06	rs3767942	7135	4-acetylphenol sulfate levels	TRUE	reported	RbzFoA	textfile	0.002997278	21.4438576
2	38869235	A	G	0.0144521	0.302597	0.068433	9.79E-06	rs114393741	7135	4-acetylphenol sulfate levels	TRUE	reported	RbzFoA	textfile	0.002732849	19.54682947
2	76289291	T	C	0.0136746	0.317716	0.0716714	9.30E-06	rs144625636	7135	4-acetylphenol sulfate levels	TRUE	reported	RbzFoA	textfile	0.002746616	19.64557042
2	190845343	G	A	0.713592	0.0812734	0.018386	9.85E-06	rs6756669	7135	4-acetylphenol sulfate levels	TRUE	reported	RbzFoA	textfile	0.002731119	19.53442319
2	205356835	C	G	0.015461	0.318113	0.0666451	1.81E-06	rs116272095	7135	4-acetylphenol sulfate levels	TRUE	reported	RbzFoA	textfile	0.003183082	22.77742542
3	89262202	C	T	0.0163265	0.293567	0.0653061	6.95E-06	rs76793324	7135	4-acetylphenol sulfate levels	TRUE	reported	RbzFoA	textfile	0.00282413	20.20157444
3	183586691	T	C	0.0494096	0.169438	0.0381465	8.92E-06	rs1969346	7135	4-acetylphenol sulfate levels	TRUE	reported	RbzFoA	textfile	0.002757522	19.72379526
4	38278308	A	G	0.021614	0.278554	0.0565295	8.33E-07	rs78621707	7135	4-acetylphenol sulfate levels	TRUE	reported	RbzFoA	textfile	0.003391557	24.27430233
4	86957477	G	A	0.417198	0.0755964	0.0167714	6.56E-06	rs13102958	7135	4-acetylphenol sulfate levels	TRUE	reported	RbzFoA	textfile	0.002839453	20.3114927
6	131505809	G	A	0.491424	-0.0795996	0.017082	3.16E-06	rs4355631	7135	4-acetylphenol sulfate levels	TRUE	reported	RbzFoA	textfile	0.003034105	21.70813842
8	1296114	G	A	0.388492	0.0755876	0.0168628	7.38E-06	rs10101376	7135	4-acetylphenol sulfate levels	TRUE	reported	RbzFoA	textfile	0.00280819	20.08722669
8	12987641	G	A	0.890797	-0.133494	0.0265452	4.93E-07	rs1521039	7135	4-acetylphenol sulfate levels	TRUE	reported	RbzFoA	textfile	0.003532001	25.28306585
10	109553005	C	T	0.0506867	-0.175898	0.0373161	2.43E-06	rs12354542	7135	4-acetylphenol sulfate levels	TRUE	reported	RbzFoA	textfile	0.003104452	22.21301721
11	6040911	T	C	0.434185	0.0796657	0.0165432	1.47E-06	rs11040389	7135	4-acetylphenol sulfate levels	TRUE	reported	RbzFoA	textfile	0.003239668	23.18365787
11	19806821	C	T	0.0256537	0.231367	0.0522866	9.64E-06	rs79284264	7135	4-acetylphenol sulfate levels	TRUE	reported	RbzFoA	textfile	0.002736767	19.57493249
12	70404643	T	G	0.00835909	0.439649	0.0912265	1.44E-06	rs12319193	7135	4-acetylphenol sulfate levels	TRUE	reported	RbzFoA	textfile	0.003244627	23.21926135
14	84867017	G	A	0.112711	-0.132112	0.0261536	4.39E-07	rs12878900	7135	4-acetylphenol sulfate levels	TRUE	reported	RbzFoA	textfile	0.003563504	25.50937549
16	28999791	T	C	0.00979701	-0.380537	0.0845499	6.77E-06	rs116938011	7135	4-acetylphenol sulfate levels	TRUE	reported	RbzFoA	textfile	0.002831016	20.25096999
16	82423578	G	A	0.63628	-0.0782771	0.0172342	5.57E-06	rs12444105	7135	4-acetylphenol sulfate levels	TRUE	reported	RbzFoA	textfile	0.002882965	20.62364596
22	49666510	G	A	0.748831	-0.0872158	0.0188382	3.66E-06	rs739244	7135	4-acetylphenol sulfate levels	TRUE	reported	RbzFoA	textfile	0.002995124	21.42840161
chr.exposure	pos.exposure	effect_allele.exposure	other_allele.exposure	eaf.exposure	beta.exposure	se.exposure	pval.exposure	SNP	samplesize.exposure	exposure	mr_keep.exposure	pval_origin.exposure	id.exposure	data_source.exposure	R2	F
1	119392884	T	A	0.593586	0.0695791	0.0148237	2.68E-06	rs10802092	8235	Phenyllactate (PLA) levels in elite athletes	TRUE	reported	OuhZa6	textfile	0.002668213	22.02616515
2	113254175	T	C	0.187179	0.0893767	0.0186298	1.61E-06	rs13396369	8235	Phenyllactate (PLA) levels in elite athletes	TRUE	reported	OuhZa6	textfile	0.002787125	23.0105372
2	136773975	T	C	0.0251855	-0.21061	0.0459716	4.62E-06	rs116721959	8235	Phenyllactate (PLA) levels in elite athletes	TRUE	reported	OuhZa6	textfile	0.0025422	20.9832739
2	217776399	A	C	0.525012	0.0678602	0.0145435	3.07E-06	rs34064769	8235	Phenyllactate (PLA) levels in elite athletes	TRUE	reported	OuhZa6	textfile	0.00263683	21.76641534
3	137191426	C	T	0.0356752	0.183637	0.0391572	2.74E-06	rs78199411	8235	Phenyllactate (PLA) levels in elite athletes	TRUE	reported	OuhZa6	textfile	0.002663638	21.98829889
5	77382351	T	C	0.61135	0.0730231	0.0149781	1.09E-06	rs2359874	8235	Phenyllactate (PLA) levels in elite athletes	TRUE	reported	OuhZa6	textfile	0.002878007	23.76301772
5	180175657	T	C	0.112452	-0.117073	0.0231742	4.38E-07	rs79724540	8235	Phenyllactate (PLA) levels in elite athletes	TRUE	reported	OuhZa6	textfile	0.003089559	25.51517228
6	23214941	G	A	0.724661	-0.082695	0.016704	7.40E-07	rs4291084	8235	Phenyllactate (PLA) levels in elite athletes	TRUE	reported	OuhZa6	textfile	0.002967313	24.50259334
6	39126256	A	G	0.0663122	-0.145262	0.0290503	5.72E-07	rs9470970	8235	Phenyllactate (PLA) levels in elite athletes	TRUE	reported	OuhZa6	textfile	0.003027071	24.99754203
6	60653341	A	T	0.168047	-0.0860871	0.0194551	9.65E-06	rs9476273	8235	Phenyllactate (PLA) levels in elite athletes	TRUE	reported	OuhZa6	textfile	0.002371998	19.57508845
6	169029431	A	G	0.381239	0.0674951	0.0150882	7.70E-06	rs12529420	8235	Phenyllactate (PLA) levels in elite athletes	TRUE	reported	OuhZa6	textfile	0.002424108	20.00617843
8	133177859	A	T	0.0544231	0.154338	0.033383	3.78E-06	rs17634070	8235	Phenyllactate (PLA) levels in elite athletes	TRUE	reported	OuhZa6	textfile	0.002588843	21.36926197
9	3779667	G	A	0.0595044	0.149295	0.0310577	1.53E-06	rs73396011	8235	Phenyllactate (PLA) levels in elite athletes	TRUE	reported	OuhZa6	textfile	0.002798153	23.1018339
9	120012695	A	G	0.226371	0.0783952	0.0173588	6.30E-06	rs7867041	8235	Phenyllactate (PLA) levels in elite athletes	TRUE	reported	OuhZa6	textfile	0.002470596	20.39079028
9	128861549	T	C	0.034831	-0.194512	0.039425	8.07E-07	rs73669981	8235	Phenyllactate (PLA) levels in elite athletes	TRUE	reported	OuhZa6	textfile	0.002947162	24.33570357
11	1433445	C	T	0.802512	0.0807497	0.0182606	9.78E-06	rs10834052	8235	Phenyllactate (PLA) levels in elite athletes	TRUE	reported	OuhZa6	textfile	0.002368962	19.54997743
12	58437193	A	G	0.061443	-0.14389	0.0302864	2.02E-06	rs73351721	8235	Phenyllactate (PLA) levels in elite athletes	TRUE	reported	OuhZa6	textfile	0.002733465	22.56630374
12	90256821	T	G	0.0427215	0.165104	0.035623	3.57E-06	rs17783490	8235	Phenyllactate (PLA) levels in elite athletes	TRUE	reported	OuhZa6	textfile	0.002601712	21.47576882
12	102854494	G	A	0.599404	-0.0703956	0.0148295	2.06E-06	rs937475	8235	Phenyllactate (PLA) levels in elite athletes	TRUE	reported	OuhZa6	textfile	0.0027289	22.5285129
12	119095413	G	A	0.0382979	0.171055	0.0375046	5.09E-06	rs35446494	8235	Phenyllactate (PLA) levels in elite athletes	TRUE	reported	OuhZa6	textfile	0.002519667	20.79682238
13	62164419	C	T	0.203436	0.0842604	0.0180851	3.18E-06	rs56381820	8235	Phenyllactate (PLA) levels in elite athletes	TRUE	reported	OuhZa6	textfile	0.002629047	21.70199784
14	43591995	G	T	0.333722	-0.0706039	0.0152423	3.62E-06	rs7141384	8235	Phenyllactate (PLA) levels in elite athletes	TRUE	reported	OuhZa6	textfile	0.002598739	21.45116502
16	58718562	T	C	0.0778439	0.447662	0.0265192	6.24E-64	rs11076256	8235	Phenyllactate (PLA) levels in elite athletes	TRUE	reported	OuhZa6	textfile	0.033445848	284.8879866
16	58781671	T	C	0.0478586	-0.194762	0.0339985	1.01E-08	rs143277630	8235	Phenyllactate (PLA) levels in elite athletes	TRUE	reported	OuhZa6	textfile	0.003969156	32.80827904
18	34303331	T	C	0.0222438	-0.242796	0.0487618	6.38E-07	rs74546847	8235	Phenyllactate (PLA) levels in elite athletes	TRUE	reported	OuhZa6	textfile	0.003001611	24.7866657
21	41623472	T	C	0.0130189	0.287805	0.0642476	7.48E-06	rs143566944	8235	Phenyllactate (PLA) levels in elite athletes	TRUE	reported	OuhZa6	textfile	0.002430873	20.06214491
chr.exposure	pos.exposure	effect_allele.exposure	other_allele.exposure	eaf.exposure	beta.exposure	se.exposure	pval.exposure	SNP	samplesize.exposure	exposure	mr_keep.exposure	pval_origin.exposure	id.exposure	data_source.exposure	R2	F
1	159607962	G	T	0.227402	-0.0910294	0.0184878	8.49E-07	rs12039358	8148	N-acetylaspartate (naa) levels	TRUE	reported	RKndSU	textfile	0.00296655	24.23741378
1	177997870	C	A	0.292432	0.0764696	0.0169105	6.13E-06	rs35308250	8148	N-acetylaspartate (naa) levels	TRUE	reported	RKndSU	textfile	0.002503371	20.4436353
2	15960932	G	A	0.0328242	-0.196608	0.0437219	6.90E-06	rs139706814	8148	N-acetylaspartate (naa) levels	TRUE	reported	RKndSU	textfile	0.002475579	20.21611516
2	45870207	A	G	0.0820923	-0.136176	0.0283979	1.62E-06	rs62127223	8148	N-acetylaspartate (naa) levels	TRUE	reported	RKndSU	textfile	0.002814192	22.98910589
3	66407622	C	T	0.998185	-0.811824	0.183334	9.51E-06	rs9869057	8148	N-acetylaspartate (naa) levels	TRUE	reported	RKndSU	textfile	0.002400727	19.60338773
3	181780441	C	T	0.0276535	-0.209464	0.0468532	7.80E-06	rs150965318	8148	N-acetylaspartate (naa) levels	TRUE	reported	RKndSU	textfile	0.002446951	19.98175617
4	26543787	T	C	0.0104899	-0.347238	0.0754801	4.22E-06	rs544693361	8148	N-acetylaspartate (naa) levels	TRUE	reported	RKndSU	textfile	0.002590669	21.15840588
8	116831071	G	A	0.116476	-0.10644	0.0237273	7.26E-06	rs79315153	8148	N-acetylaspartate (naa) levels	TRUE	reported	RKndSU	textfile	0.002463717	20.11900388
10	88032614	A	G	0.494379	0.0745846	0.0154974	1.49E-06	rs2248456	8148	N-acetylaspartate (naa) levels	TRUE	reported	RKndSU	textfile	0.002834633	23.15655927
10	119061863	C	T	0.0338346	0.192938	0.042974	7.13E-06	rs35911794	8148	N-acetylaspartate (naa) levels	TRUE	reported	RKndSU	textfile	0.002467743	20.15196365
12	13509204	T	G	0.536408	-0.0705395	0.0158112	8.14E-06	rs10845794	8148	N-acetylaspartate (naa) levels	TRUE	reported	RKndSU	textfile	0.002436826	19.89887276
12	71385691	A	G	0.0166503	0.266447	0.0599771	8.89E-06	rs74895134	8148	N-acetylaspartate (naa) levels	TRUE	reported	RKndSU	textfile	0.00241629	19.73077431
12	83954847	A	G	0.0128793	-0.335037	0.0692125	1.29E-06	rs117572246	8148	N-acetylaspartate (naa) levels	TRUE	reported	RKndSU	textfile	0.002867598	23.42663197
13	30670785	A	C	0.0106869	-0.336702	0.0757383	8.76E-06	rs2025408	8148	N-acetylaspartate (naa) levels	TRUE	reported	RKndSU	textfile	0.002419676	19.75848638
15	79040461	G	A	0.00908417	0.388784	0.0814519	1.81E-06	rs150753233	8148	N-acetylaspartate (naa) levels	TRUE	reported	RKndSU	textfile	0.002788372	22.77758699
15	96379916	G	A	0.157032	0.0960883	0.021254	6.16E-06	rs11073480	8148	N-acetylaspartate (naa) levels	TRUE	reported	RKndSU	textfile	0.002502192	20.43398418
16	13424059	G	A	0.0116265	-0.318765	0.0717581	8.90E-06	rs113199593	8148	N-acetylaspartate (naa) levels	TRUE	reported	RKndSU	textfile	0.002416005	19.72844176
16	80975048	T	C	0.0667167	-0.139499	0.0313242	8.45E-06	rs74509445	8148	N-acetylaspartate (naa) levels	TRUE	reported	RKndSU	textfile	0.002428149	19.82784877
17	72270399	G	A	0.260506	0.0822351	0.0175866	2.93E-06	rs11868853	8148	N-acetylaspartate (naa) levels	TRUE	reported	RKndSU	textfile	0.002676306	21.85969326
18	66572172	T	C	0.0169512	0.27184	0.0603487	6.65E-06	rs80135198	8148	N-acetylaspartate (naa) levels	TRUE	reported	RKndSU	textfile	0.002484046	20.28543243
22	22924624	T	C	0.558491	0.0743278	0.0161645	4.26E-06	rs409751	8148	N-acetylaspartate (naa) levels	TRUE	reported	RKndSU	textfile	0.002588222	21.13836493
chr.exposure	pos.exposure	effect_allele.exposure	other_allele.exposure	eaf.exposure	beta.exposure	se.exposure	pval.exposure	SNP	samplesize.exposure	exposure	mr_keep.exposure	pval_origin.exposure	id.exposure	data_source.exposure	R2	F
1	27520714	T	C	0.015033	-0.28963	0.0631312	4.48E-06	rs113511960	8256	Palmitoylcarnitine levels (Metabolon platform)	TRUE	reported	PQoCDv	textfile	0.002542866	21.0423277
1	39827239	C	A	0.211224	0.0839015	0.0186144	6.56E-06	rs17569868	8256	Palmitoylcarnitine levels (Metabolon platform)	TRUE	reported	PQoCDv	textfile	0.002454733	20.31122638
1	53213557	G	A	0.22902	0.084205	0.0181362	3.44E-06	rs1799822	8256	Palmitoylcarnitine levels (Metabolon platform)	TRUE	reported	PQoCDv	textfile	0.00260424	21.55152209
1	64949885	G	C	0.139648	0.101191	0.0219394	3.98E-06	rs10157929	8256	Palmitoylcarnitine levels (Metabolon platform)	TRUE	reported	PQoCDv	textfile	0.002570082	21.2681181
1	154232217	A	G	0.276009	0.0788913	0.0170751	3.83E-06	rs72696241	8256	Palmitoylcarnitine levels (Metabolon platform)	TRUE	reported	PQoCDv	textfile	0.002578936	21.34157632
1	173290818	A	C	0.0122771	-0.326277	0.0685956	1.97E-06	rs114684303	8256	Palmitoylcarnitine levels (Metabolon platform)	TRUE	reported	PQoCDv	textfile	0.00273289	22.61909282
2	47571449	G	C	0.0520528	0.150287	0.033948	9.56E-06	rs13386197	8256	Palmitoylcarnitine levels (Metabolon platform)	TRUE	reported	PQoCDv	textfile	0.002368182	19.59337379
2	106063072	A	G	0.310582	-0.0774604	0.0172303	6.94E-06	rs2167534	8256	Palmitoylcarnitine levels (Metabolon platform)	TRUE	reported	PQoCDv	textfile	0.002441981	20.20545212
2	185389163	T	C	0.176603	0.0927839	0.0204954	5.98E-06	rs72906893	8256	Palmitoylcarnitine levels (Metabolon platform)	TRUE	reported	PQoCDv	textfile	0.002476202	20.48930511
3	117934668	C	G	0.138361	-0.106325	0.0219678	1.30E-06	rs62264777	8256	Palmitoylcarnitine levels (Metabolon platform)	TRUE	reported	PQoCDv	textfile	0.00282942	23.42029877
3	149250498	T	C	0.0222007	-0.240404	0.0517006	3.32E-06	rs79450911	8256	Palmitoylcarnitine levels (Metabolon platform)	TRUE	reported	PQoCDv	textfile	0.002612081	21.61658041
4	180741150	A	G	0.822267	0.0945784	0.0198049	1.79E-06	rs2612989	8256	Palmitoylcarnitine levels (Metabolon platform)	TRUE	reported	PQoCDv	textfile	0.002754679	22.79992392
5	9860625	A	C	0.716492	-0.0810907	0.0169006	1.60E-06	rs2963905	8256	Palmitoylcarnitine levels (Metabolon platform)	TRUE	reported	PQoCDv	textfile	0.00278073	23.01614754
5	92421692	G	A	0.170976	0.0928261	0.0202234	4.43E-06	rs72777087	8256	Palmitoylcarnitine levels (Metabolon platform)	TRUE	reported	PQoCDv	textfile	0.002545396	21.06331125
5	132369766	G	C	0.522391	0.123473	0.0151912	4.37E-16	rs2631367	8256	Palmitoylcarnitine levels (Metabolon platform)	TRUE	reported	PQoCDv	textfile	0.007938324	66.04723146
5	151384678	T	C	0.0121017	-0.313926	0.0696259	6.52E-06	rs143370068	8256	Palmitoylcarnitine levels (Metabolon platform)	TRUE	reported	PQoCDv	textfile	0.002456265	20.32393087
6	21309401	T	C	0.0220643	-0.234035	0.0522496	7.49E-06	rs12205483	8256	Palmitoylcarnitine levels (Metabolon platform)	TRUE	reported	PQoCDv	textfile	0.002424219	20.05813096
6	110438805	G	A	0.238471	-0.169243	0.0176414	8.51E-22	rs12210538	8256	Palmitoylcarnitine levels (Metabolon platform)	TRUE	reported	PQoCDv	textfile	0.011024808	92.013196
10	57423364	T	A	0.774869	0.0805832	0.0181037	8.54E-06	rs7069718	8256	Palmitoylcarnitine levels (Metabolon platform)	TRUE	reported	PQoCDv	textfile	0.002394108	19.80838693
10	59703726	T	G	0.224491	0.105784	0.018426	9.41E-09	rs1171623	8256	Palmitoylcarnitine levels (Metabolon platform)	TRUE	reported	PQoCDv	textfile	0.003976288	32.95130481
10	88265384	C	G	0.0199488	-0.256635	0.0546859	2.69E-06	rs144564761	8256	Palmitoylcarnitine levels (Metabolon platform)	TRUE	reported	PQoCDv	textfile	0.002660446	22.01789636
11	61800281	A	C	0.301651	-0.0864977	0.0165349	1.68E-07	rs174544	8256	Palmitoylcarnitine levels (Metabolon platform)	TRUE	reported	PQoCDv	textfile	0.003303689	27.35903368
11	98016962	C	T	0.0679766	0.139429	0.0302597	4.07E-06	rs111269071	8256	Palmitoylcarnitine levels (Metabolon platform)	TRUE	reported	PQoCDv	textfile	0.002565027	21.22617641
12	6336816	C	A	0.515027	0.0717292	0.0155223	3.82E-06	rs887477	8256	Palmitoylcarnitine levels (Metabolon platform)	TRUE	reported	PQoCDv	textfile	0.002579813	21.34885605
14	77232936	G	A	0.207493	0.0865656	0.0187875	4.07E-06	rs7143692	8256	Palmitoylcarnitine levels (Metabolon platform)	TRUE	reported	PQoCDv	textfile	0.002564884	21.22498931
15	100266916	C	G	0.119042	0.107415	0.0238374	6.60E-06	rs12907371	8256	Palmitoylcarnitine levels (Metabolon platform)	TRUE	reported	PQoCDv	textfile	0.002453441	20.30050668
17	36800135	T	C	0.0341557	-0.18999	0.042387	7.39E-06	rs138066517	8256	Palmitoylcarnitine levels (Metabolon platform)	TRUE	reported	PQoCDv	textfile	0.002427565	20.08588196
17	68326876	A	G	0.0239287	-0.22333	0.0498164	7.36E-06	rs75555206	8256	Palmitoylcarnitine levels (Metabolon platform)	TRUE	reported	PQoCDv	textfile	0.00242842	20.09297447
18	40568868	A	G	0.0133511	0.302034	0.0660287	4.78E-06	rs74714644	8256	Palmitoylcarnitine levels (Metabolon platform)	TRUE	reported	PQoCDv	textfile	0.002528001	20.9190017
18	72567505	T	C	0.00466836	0.557491	0.111628	5.91E-07	rs78422675	8256	Palmitoylcarnitine levels (Metabolon platform)	TRUE	reported	PQoCDv	textfile	0.003011963	24.93585214
20	40940425	G	C	0.0473096	-0.157828	0.0354391	8.45E-06	rs6029454	8256	Palmitoylcarnitine levels (Metabolon platform)	TRUE	reported	PQoCDv	textfile	0.002396575	19.82884958
chr.exposure	pos.exposure	effect_allele.exposure	other_allele.exposure	eaf.exposure	beta.exposure	se.exposure	pval.exposure	SNP	samplesize.exposure	exposure	mr_keep.exposure	pval_origin.exposure	id.exposure	data_source.exposure	R2	F
1	45941615	A	G	0.0535583	-0.333531	0.0319348	1.56E-25	rs72692616	8167	Erythritol levels in elite athletes	TRUE	reported	jOzZL0	textfile	0.013180119	109.0530065
1	64594052	A	G	0.000613196	1.31346	0.291544	6.63E-06	rs150074699	8167	Erythritol levels in elite athletes	TRUE	reported	jOzZL0	textfile	0.002479048	20.29173211
1	176310423	G	T	0.0422138	-0.178181	0.0359668	7.27E-07	rs376874259	8167	Erythritol levels in elite athletes	TRUE	reported	jOzZL0	textfile	0.002996081	24.53651155
2	45864492	T	A	0.00756272	0.369506	0.0830332	8.58E-06	rs75505443	8167	Erythritol levels in elite athletes	TRUE	reported	jOzZL0	textfile	0.00241894	19.79853576
2	127080539	T	C	0.152674	0.0923657	0.0199838	3.80E-06	rs55769487	8167	Erythritol levels in elite athletes	TRUE	reported	jOzZL0	textfile	0.002608965	21.35791905
3	41058781	A	C	0.0183301	0.252839	0.0537262	2.53E-06	rs116078994	8167	Erythritol levels in elite athletes	TRUE	reported	jOzZL0	textfile	0.002704439	22.14162609
3	53243795	T	C	0.123202	-0.135463	0.0219498	6.76E-10	rs9858049	8167	Erythritol levels in elite athletes	TRUE	reported	jOzZL0	textfile	0.004641913	38.07797789
3	53359817	T	C	0.0692572	0.130274	0.0282786	4.09E-06	rs12633047	8167	Erythritol levels in elite athletes	TRUE	reported	jOzZL0	textfile	0.002591851	21.21745648
3	84693906	G	A	0.331673	-0.068372	0.0152462	7.31E-06	rs4426692	8167	Erythritol levels in elite athletes	TRUE	reported	jOzZL0	textfile	0.00245642	20.10606009
3	109996814	C	T	0.659893	-0.0730144	0.0154387	2.25E-06	rs9813594	8167	Erythritol levels in elite athletes	TRUE	reported	jOzZL0	textfile	0.002731148	22.36089686
3	165864102	T	C	0.0113622	0.34102	0.0685053	6.42E-07	rs142601344	8167	Erythritol levels in elite athletes	TRUE	reported	jOzZL0	textfile	0.003025053	24.77450515
5	50862465	A	G	0.616334	-0.0675333	0.0149044	5.87E-06	rs27598	8167	Erythritol levels in elite athletes	TRUE	reported	jOzZL0	textfile	0.002507575	20.52582313
5	57931118	G	A	0.0107812	-0.33485	0.0704029	1.97E-06	rs144368133	8167	Erythritol levels in elite athletes	TRUE	reported	jOzZL0	textfile	0.002762204	22.61586185
7	62517059	C	G	0.000260383	2.05383	0.460821	8.32E-06	rs553220097	8167	Erythritol levels in elite athletes	TRUE	reported	jOzZL0	textfile	0.002426313	19.85903293
7	108293669	G	A	0.0571607	0.146655	0.0312792	2.75E-06	rs79695006	8167	Erythritol levels in elite athletes	TRUE	reported	jOzZL0	textfile	0.002684433	21.97738965
11	32514486	T	C	0.117225	-0.108427	0.02309	2.66E-06	rs181823223	8167	Erythritol levels in elite athletes	TRUE	reported	jOzZL0	textfile	0.002692734	22.04553542
11	116900884	A	G	0.123767	-0.101121	0.0217504	3.33E-06	rs71480323	8167	Erythritol levels in elite athletes	TRUE	reported	jOzZL0	textfile	0.002639598	21.60935721
13	50789856	C	G	0.443135	0.0684595	0.0146956	3.19E-06	rs9596367	8167	Erythritol levels in elite athletes	TRUE	reported	jOzZL0	textfile	0.002650195	21.69633783
14	90695719	T	C	0.291436	0.0721428	0.016087	7.31E-06	rs12893100	8167	Erythritol levels in elite athletes	TRUE	reported	jOzZL0	textfile	0.002456434	20.10617684
15	55114297	A	G	0.0960525	-0.115293	0.0244655	2.45E-06	rs1865475	8167	Erythritol levels in elite athletes	TRUE	reported	jOzZL0	textfile	0.002711789	22.2019603
16	20377607	G	A	0.310554	-0.0782231	0.0157699	7.04E-07	rs35208507	8167	Erythritol levels in elite athletes	TRUE	reported	jOzZL0	textfile	0.003003608	24.59834005
18	21282765	G	A	0.011176	-0.312133	0.068299	4.88E-06	rs148188291	8167	Erythritol levels in elite athletes	TRUE	reported	jOzZL0	textfile	0.002550815	20.88066455
19	32380400	G	C	0.0231459	0.245682	0.0480425	3.16E-07	rs117113173	8167	Erythritol levels in elite athletes	TRUE	reported	jOzZL0	textfile	0.003191865	26.14502814
20	38117116	T	A	0.0193261	0.264806	0.0526607	4.94E-07	rs111274172	8167	Erythritol levels in elite athletes	TRUE	reported	jOzZL0	textfile	0.003086578	25.27993892
22	43342695	T	C	0.0444772	0.157491	0.0349348	6.54E-06	rs150921780	8167	Erythritol levels in elite athletes	TRUE	reported	jOzZL0	textfile	0.002482293	20.31835725
chr.exposure	pos.exposure	effect_allele.exposure	other_allele.exposure	eaf.exposure	beta.exposure	se.exposure	pval.exposure	SNP	samplesize.exposure	exposure	mr_keep.exposure	pval_origin.exposure	id.exposure	data_source.exposure	R2	F
1	9468265	G	A	0.0166198	0.265713	0.0585954	5.77E-06	rs75690409	8242	Hexanoylcarnitine levels (Biocrates platform)	TRUE	reported	CQIQUH	textfile	0.002488764	20.55858219
1	74971148	C	T	0.0140408	0.49122	0.0634609	9.90E-15	rs149556176	8242	Hexanoylcarnitine levels (Biocrates platform)	TRUE	reported	CQIQUH	textfile	0.007217077	59.90102158
1	75758325	T	C	0.30837	-0.4316	0.0153412	3.83E-174	rs2185152	8242	Hexanoylcarnitine levels (Biocrates platform)	TRUE	reported	CQIQUH	textfile	0.087617074	791.2957077
1	204619938	T	C	0.0917344	0.128382	0.0263672	1.12E-06	rs36012907	8242	Hexanoylcarnitine levels (Biocrates platform)	TRUE	reported	CQIQUH	textfile	0.002868139	23.70144634
2	224459365	G	A	0.0100306	-0.356033	0.075046	2.09E-06	rs16865990	8242	Hexanoylcarnitine levels (Biocrates platform)	TRUE	reported	CQIQUH	textfile	0.002723381	22.50194252
3	1322878	G	A	0.187232	-0.0857333	0.0192503	8.44E-06	rs1391967	8242	Hexanoylcarnitine levels (Biocrates platform)	TRUE	reported	CQIQUH	textfile	0.002400754	19.82981574
3	185538454	G	A	0.0584841	0.16173	0.0316506	3.22E-07	rs62290256	8242	Hexanoylcarnitine levels (Biocrates platform)	TRUE	reported	CQIQUH	textfile	0.003157992	26.10428966
4	158719996	C	T	0.296766	-0.0833266	0.0163535	3.48E-07	rs17843902	8242	Hexanoylcarnitine levels (Biocrates platform)	TRUE	reported	CQIQUH	textfile	0.003140128	25.95616307
5	132369766	G	C	0.522736	0.104741	0.0149388	2.36E-12	rs2631367	8242	Hexanoylcarnitine levels (Biocrates platform)	TRUE	reported	CQIQUH	textfile	0.005929073	49.1469541
5	151343594	A	C	0.012084	-0.452358	0.0682548	3.41E-11	rs77010315	8242	Hexanoylcarnitine levels (Biocrates platform)	TRUE	reported	CQIQUH	textfile	0.005300993	43.91296435
6	160093251	G	A	0.0750547	-0.124082	0.0280817	9.93E-06	rs80254170	8242	Hexanoylcarnitine levels (Biocrates platform)	TRUE	reported	CQIQUH	textfile	0.002363255	19.51935131
6	160143444	G	C	0.175323	-0.133922	0.0196516	9.44E-12	rs662138	8242	Hexanoylcarnitine levels (Biocrates platform)	TRUE	reported	CQIQUH	textfile	0.005603187	46.43042117
8	4552597	C	T	0.0204714	-0.239621	0.0526059	5.24E-06	rs28540007	8242	Hexanoylcarnitine levels (Biocrates platform)	TRUE	reported	CQIQUH	textfile	0.002511056	20.74318515
8	104841775	T	C	0.00693515	0.433125	0.0902822	1.61E-06	rs144724596	8242	Hexanoylcarnitine levels (Biocrates platform)	TRUE	reported	CQIQUH	textfile	0.002784701	23.01001165
10	59707424	T	G	0.768951	0.152178	0.0180475	3.40E-17	rs1171617	8242	Hexanoylcarnitine levels (Biocrates platform)	TRUE	reported	CQIQUH	textfile	0.008552767	71.08275386
11	7573189	A	G	0.0257707	0.245572	0.0474263	2.24E-07	rs141882839	8242	Hexanoylcarnitine levels (Biocrates platform)	TRUE	reported	CQIQUH	textfile	0.003242471	26.80487632
11	76064320	T	G	0.0158023	-0.28157	0.0599701	2.66E-06	rs73001574	8242	Hexanoylcarnitine levels (Biocrates platform)	TRUE	reported	CQIQUH	textfile	0.002667538	22.03930104
11	110193739	C	T	0.745109	0.0835404	0.0173534	1.48E-06	rs898847	8242	Hexanoylcarnitine levels (Biocrates platform)	TRUE	reported	CQIQUH	textfile	0.00280396	23.16960059
12	70520580	A	G	0.016033	-0.272418	0.059426	4.56E-06	rs117548628	8242	Hexanoylcarnitine levels (Biocrates platform)	TRUE	reported	CQIQUH	textfile	0.002543198	21.00937847
12	78559627	T	C	0.00930119	0.345285	0.0773593	8.07E-06	rs117138561	8242	Hexanoylcarnitine levels (Biocrates platform)	TRUE	reported	CQIQUH	textfile	0.002411289	19.91704767
13	113921180	C	G	0.0401487	-0.175199	0.0387011	5.98E-06	rs75586607	8242	Hexanoylcarnitine levels (Biocrates platform)	TRUE	reported	CQIQUH	textfile	0.002480307	20.48855025
15	68441781	G	C	0.498842	0.0678033	0.0149904	6.09E-06	rs7496462	8242	Hexanoylcarnitine levels (Biocrates platform)	TRUE	reported	CQIQUH	textfile	0.002476087	20.45360297
18	639341	T	G	0.0770636	0.12919	0.0283986	5.39E-06	rs111262693	8242	Hexanoylcarnitine levels (Biocrates platform)	TRUE	reported	CQIQUH	textfile	0.002504622	20.68990691
18	21078686	A	G	0.00977772	-0.347706	0.0762	5.04E-06	rs117907282	8242	Hexanoylcarnitine levels (Biocrates platform)	TRUE	reported	CQIQUH	textfile	0.002519916	20.81656317
19	56248382	A	G	0.0625	-0.138771	0.0308238	6.73E-06	rs113915691	8242	Hexanoylcarnitine levels (Biocrates platform)	TRUE	reported	CQIQUH	textfile	0.002453159	20.26374357
chr.exposure	pos.exposure	effect_allele.exposure	other_allele.exposure	eaf.exposure	beta.exposure	se.exposure	pval.exposure	SNP	samplesize.exposure	exposure	mr_keep.exposure	pval_origin.exposure	id.exposure	data_source.exposure	R2	F
1	28663212	C	G	0.0182415	0.246081	0.0556954	9.95E-06	rs188283366	8262	Acetylcarnitine levels (Biocrates platform)	TRUE	reported	oW3eqJ	textfile	0.002357259	19.5169688
1	71569179	A	G	0.0168485	-0.261156	0.0577114	6.03E-06	rs61765007	8262	Acetylcarnitine levels (Biocrates platform)	TRUE	reported	oW3eqJ	textfile	0.002472387	20.47253646
2	14271175	A	G	0.0267879	0.217408	0.0465305	2.98E-06	rs1839212	8262	Acetylcarnitine levels (Biocrates platform)	TRUE	reported	oW3eqJ	textfile	0.002635387	21.8258145
2	224459365	G	A	0.0100037	-0.373578	0.0752289	6.84E-07	rs16865990	8262	Acetylcarnitine levels (Biocrates platform)	TRUE	reported	oW3eqJ	textfile	0.002975868	24.65403561
3	19751997	G	A	0.0214303	-0.230906	0.0521359	9.47E-06	rs139264311	8262	Acetylcarnitine levels (Biocrates platform)	TRUE	reported	oW3eqJ	textfile	0.002368545	19.61062986
3	57058647	G	A	0.124725	0.107567	0.0225861	1.91E-06	rs138268157	8262	Acetylcarnitine levels (Biocrates platform)	TRUE	reported	oW3eqJ	textfile	0.002737788	22.67621032
3	144385482	T	A	0.0127551	0.324374	0.0667607	1.18E-06	rs112845131	8262	Acetylcarnitine levels (Biocrates platform)	TRUE	reported	oW3eqJ	textfile	0.00284922	23.60180218
3	170171917	C	G	0.0124863	-0.313614	0.0668907	2.75E-06	rs115362213	8262	Acetylcarnitine levels (Biocrates platform)	TRUE	reported	oW3eqJ	textfile	0.002653507	21.97628398
3	174319298	T	A	0.0327749	0.204757	0.042295	1.29E-06	rs79958740	8262	Acetylcarnitine levels (Biocrates platform)	TRUE	reported	oW3eqJ	textfile	0.002828681	23.43118828
5	96602182	C	T	0.0695067	-0.129357	0.02927	9.90E-06	rs55640226	8262	Acetylcarnitine levels (Biocrates platform)	TRUE	reported	oW3eqJ	textfile	0.002358434	19.52671924
5	132369766	G	C	0.522496	0.111841	0.0149618	7.71E-14	rs2631367	8262	Acetylcarnitine levels (Biocrates platform)	TRUE	reported	oW3eqJ	textfile	0.00671772	55.86364249
5	151300049	T	C	0.0122617	-0.407734	0.0679719	1.99E-09	rs74823953	8262	Acetylcarnitine levels (Biocrates platform)	TRUE	reported	oW3eqJ	textfile	0.004336332	35.97409628
6	160143444	G	C	0.174893	-0.0872708	0.0197411	9.84E-06	rs662138	8262	Acetylcarnitine levels (Biocrates platform)	TRUE	reported	oW3eqJ	textfile	0.002359848	19.53844848
7	1486664	A	G	0.0165029	-0.264148	0.0589634	7.47E-06	rs117508585	8262	Acetylcarnitine levels (Biocrates platform)	TRUE	reported	oW3eqJ	textfile	0.002423208	20.0643213
8	9363866	C	T	0.109753	-0.112961	0.0241021	2.78E-06	rs114798927	8262	Acetylcarnitine levels (Biocrates platform)	TRUE	reported	oW3eqJ	textfile	0.002651606	21.96049603
9	118991295	G	A	0.0562768	-0.144742	0.0326654	9.38E-06	rs10984356	8262	Acetylcarnitine levels (Biocrates platform)	TRUE	reported	oW3eqJ	textfile	0.002370812	19.6294456
10	59707424	T	G	0.769509	0.215613	0.0180295	5.83E-33	rs1171617	8262	Acetylcarnitine levels (Biocrates platform)	TRUE	reported	oW3eqJ	textfile	0.017015472	142.9806857
11	110193739	C	T	0.744526	0.0867139	0.0173494	5.79E-07	rs898847	8262	Acetylcarnitine levels (Biocrates platform)	TRUE	reported	oW3eqJ	textfile	0.003014478	24.97487798
12	70452222	A	C	0.0165103	0.264081	0.0592975	8.45E-06	rs71454277	8262	Acetylcarnitine levels (Biocrates platform)	TRUE	reported	oW3eqJ	textfile	0.002394832	19.82879856
14	34313094	A	G	0.153893	-0.0969525	0.0211135	4.39E-06	rs55796423	8262	Acetylcarnitine levels (Biocrates platform)	TRUE	reported	oW3eqJ	textfile	0.002545689	21.08105862
15	61468442	A	T	0.00766517	-0.378122	0.0854937	9.74E-06	rs146712130	8262	Acetylcarnitine levels (Biocrates platform)	TRUE	reported	oW3eqJ	textfile	0.002362019	19.55647259
19	2924973	A	G	0.0159815	-0.269681	0.060037	7.06E-06	rs147882444	8262	Acetylcarnitine levels (Biocrates platform)	TRUE	reported	oW3eqJ	textfile	0.00243623	20.17240092
19	51129448	C	T	0.561411	0.070912	0.0154344	4.34E-06	rs273694	8262	Acetylcarnitine levels (Biocrates platform)	TRUE	reported	oW3eqJ	textfile	0.002548394	21.10351624
chr.exposure	pos.exposure	effect_allele.exposure	other_allele.exposure	eaf.exposure	beta.exposure	se.exposure	pval.exposure	SNP	samplesize.exposure	exposure	mr_keep.exposure	pval_origin.exposure	id.exposure	data_source.exposure	R2	F
1	86556257	C	G	0.0527863	0.163864	0.034701	2.33E-06	rs114028922	8213	Iminodiacetate (IDA) levels	TRUE	reported	7NK5ID	textfile	0.00270772	22.2934536
3	6732966	G	T	0.0385131	0.19145	0.0401333	1.84E-06	rs7626271	8213	Iminodiacetate (IDA) levels	TRUE	reported	7NK5ID	textfile	0.002763106	22.75072431
3	176551303	C	G	0.0344806	0.194631	0.0426242	4.97E-06	rs114863573	8213	Iminodiacetate (IDA) levels	TRUE	reported	7NK5ID	textfile	0.002532262	20.84518604
8	13384089	A	G	0.0767671	-0.132657	0.0290533	4.97E-06	rs79787801	8213	Iminodiacetate (IDA) levels	TRUE	reported	7NK5ID	textfile	0.002532017	20.84316351
9	8146661	G	A	0.0793087	0.13257	0.0283537	2.93E-06	rs72704298	8213	Iminodiacetate (IDA) levels	TRUE	reported	7NK5ID	textfile	0.002654696	21.85572724
9	90417237	G	A	0.687099	0.0781469	0.0165713	2.41E-06	rs2094632	8213	Iminodiacetate (IDA) levels	TRUE	reported	7NK5ID	textfile	0.002700438	22.23333334
9	110154414	T	C	0.00942819	-0.371462	0.0801958	3.62E-06	rs183008696	8213	Iminodiacetate (IDA) levels	TRUE	reported	7NK5ID	textfile	0.002605498	21.44962809
9	116781555	A	G	0.0189542	0.249914	0.0558793	7.74E-06	rs113401873	8213	Iminodiacetate (IDA) levels	TRUE	reported	7NK5ID	textfile	0.002429523	19.99739783
11	105342649	T	G	0.0184259	0.255763	0.0576024	8.99E-06	rs117448509	8213	Iminodiacetate (IDA) levels	TRUE	reported	7NK5ID	textfile	0.0023947	19.71008544
12	63630484	C	T	0.0134277	0.292572	0.0661473	9.73E-06	rs185717944	8213	Iminodiacetate (IDA) levels	TRUE	reported	7NK5ID	textfile	0.002376327	19.5584983
13	32800725	T	G	0.0654711	-0.145908	0.0312604	3.05E-06	rs11617909	8213	Iminodiacetate (IDA) levels	TRUE	reported	7NK5ID	textfile	0.002645555	21.78027589
16	57777675	C	T	0.782601	-0.0892336	0.0188596	2.23E-06	rs2967159	8213	Iminodiacetate (IDA) levels	TRUE	reported	7NK5ID	textfile	0.002718366	22.38134095
18	78213176	G	A	0.709199	0.0767115	0.017227	8.47E-06	rs6506794	8213	Iminodiacetate (IDA) levels	TRUE	reported	7NK5ID	textfile	0.002408533	19.82420918
19	47966428	G	A	0.639974	0.0750443	0.0165301	5.63E-06	rs2386992	8213	Iminodiacetate (IDA) levels	TRUE	reported	7NK5ID	textfile	0.002503192	20.60528802
19	51063011	T	C	0.13774	-0.105885	0.0228046	3.43E-06	rs1080669	8213	Iminodiacetate (IDA) levels	TRUE	reported	7NK5ID	textfile	0.002618084	21.55351933
20	49843197	C	G	0.0667562	0.137732	0.0307764	7.63E-06	rs55746532	8213	Iminodiacetate (IDA) levels	TRUE	reported	7NK5ID	textfile	0.002432621	20.022961
21	14935708	C	T	0.425451	-0.072164	0.0161009	7.40E-06	rs1297208	8213	Iminodiacetate (IDA) levels	TRUE	reported	7NK5ID	textfile	0.002439934	20.08330203
chr.exposure	pos.exposure	effect_allele.exposure	other_allele.exposure	eaf.exposure	beta.exposure	se.exposure	pval.exposure	SNP	samplesize.exposure	exposure	mr_keep.exposure	pval_origin.exposure	id.exposure	data_source.exposure	R2	F
2	200242258	T	C	0.00438703	0.512744	0.114808	7.97E-06	rs118066821	8229	Cysteine s-sulfate levels	TRUE	reported	0iR4p8	textfile	0.002418012	19.94120078
3	3211589	T	C	0.117487	0.121118	0.0238351	3.75E-07	rs17028699	8229	Cysteine s-sulfate levels	TRUE	reported	0iR4p8	textfile	0.003128065	25.81534063
3	158194544	T	C	0.0427283	0.175911	0.0377752	3.21E-06	rs141988268	8229	Cysteine s-sulfate levels	TRUE	reported	0iR4p8	textfile	0.002628345	21.68037976
4	159438824	A	C	0.94961	-0.176649	0.0351179	4.90E-07	rs949204	8229	Cysteine s-sulfate levels	TRUE	reported	0iR4p8	textfile	0.003065384	25.29645859
5	92863313	C	T	0.0100012	0.347447	0.0757916	4.56E-06	rs140798906	8229	Cysteine s-sulfate levels	TRUE	reported	0iR4p8	textfile	0.002547301	21.01016275
6	18015216	T	C	0.0686635	0.132671	0.0299172	9.22E-06	rs140247774	8229	Cysteine s-sulfate levels	TRUE	reported	0iR4p8	textfile	0.002384111	19.66095235
6	36843824	A	G	0.472072	-0.0681227	0.0153172	8.69E-06	rs9349017	8229	Cysteine s-sulfate levels	TRUE	reported	0iR4p8	textfile	0.002397923	19.77513122
6	78464403	T	C	0.584908	-0.0795037	0.0157707	4.63E-07	rs9294112	8229	Cysteine s-sulfate levels	TRUE	reported	0iR4p8	textfile	0.003078836	25.40780663
7	18146568	G	C	0.0330634	0.193215	0.0425574	5.62E-06	rs17417592	8229	Cysteine s-sulfate levels	TRUE	reported	0iR4p8	textfile	0.002498607	20.60752991
7	54342514	G	A	0.0914345	0.115721	0.026184	9.89E-06	rs73391840	8229	Cysteine s-sulfate levels	TRUE	reported	0iR4p8	textfile	0.002367967	19.52750718
10	11380921	T	C	0.0091838	0.37189	0.0780862	1.91E-06	rs67512771	8229	Cysteine s-sulfate levels	TRUE	reported	0iR4p8	textfile	0.002748767	22.67643912
10	49522298	T	C	0.0194204	0.256704	0.0545011	2.48E-06	rs117215329	8229	Cysteine s-sulfate levels	TRUE	reported	0iR4p8	textfile	0.002688676	22.17936823
10	126043660	T	C	0.212774	-0.0897994	0.0184176	1.08E-06	rs11244781	8229	Cysteine s-sulfate levels	TRUE	reported	0iR4p8	textfile	0.002880586	23.76704736
12	39096642	C	A	0.0116945	-0.325404	0.0704489	3.86E-06	rs76358805	8229	Cysteine s-sulfate levels	TRUE	reported	0iR4p8	textfile	0.002585983	21.33004524
15	79234797	C	T	0.0810205	-0.125484	0.0278703	6.72E-06	rs8024193	8229	Cysteine s-sulfate levels	TRUE	reported	0iR4p8	textfile	0.002457411	20.2669248
16	4292671	A	G	0.0178239	-0.265368	0.0576737	4.20E-06	rs11641923	8229	Cysteine s-sulfate levels	TRUE	reported	0iR4p8	textfile	0.002566129	21.16585953
16	64040080	T	A	0.0650202	-0.136092	0.0307172	9.40E-06	rs62047236	8229	Cysteine s-sulfate levels	TRUE	reported	0iR4p8	textfile	0.002379689	19.62439953
17	22734962	A	G	0.018654	0.266147	0.0563105	2.29E-06	rs117088632	8229	Cysteine s-sulfate levels	TRUE	reported	0iR4p8	textfile	0.002707322	22.33360435
chr.exposure	pos.exposure	effect_allele.exposure	other_allele.exposure	eaf.exposure	beta.exposure	se.exposure	pval.exposure	SNP	samplesize.exposure	exposure	mr_keep.exposure	pval_origin.exposure	id.exposure	data_source.exposure	R2	F
1	73727760	A	G	0.00830054	-0.375643	0.0834787	6.80E-06	rs72680272	8181	Oxalate (ethanedioate) levels	TRUE	reported	i3u5Pv	textfile	0.00246899	20.24384771
1	181416933	C	T	0.0593252	0.154413	0.032158	1.57E-06	rs647667	8181	Oxalate (ethanedioate) levels	TRUE	reported	i3u5Pv	textfile	0.002810354	23.05066586
1	199832888	C	T	0.527785	-0.0696477	0.0152303	4.81E-06	rs2809969	8181	Oxalate (ethanedioate) levels	TRUE	reported	i3u5Pv	textfile	0.002549656	20.90693928
2	48825697	C	T	0.0551434	-0.14883	0.0330522	6.70E-06	rs4953634	8181	Oxalate (ethanedioate) levels	TRUE	reported	i3u5Pv	textfile	0.002472286	20.27094685
2	101781434	A	G	0.0163097	-0.305518	0.06029	4.03E-07	rs149160598	8181	Oxalate (ethanedioate) levels	TRUE	reported	i3u5Pv	textfile	0.003129072	25.6730137
2	231519173	C	A	0.282847	-0.0813985	0.0168357	1.33E-06	rs1449141	8181	Oxalate (ethanedioate) levels	TRUE	reported	i3u5Pv	textfile	0.002849213	23.37029866
5	116034218	C	A	0.418005	0.0721094	0.015174	2.01E-06	rs1428090	8181	Oxalate (ethanedioate) levels	TRUE	reported	i3u5Pv	textfile	0.002752834	22.57758157
5	138843482	T	C	0.0258779	-0.317886	0.047336	1.87E-11	rs62381198	8181	Oxalate (ethanedioate) levels	TRUE	reported	i3u5Pv	textfile	0.005482338	45.08722497
5	162775308	G	A	0.0319735	-0.201776	0.0431392	2.91E-06	rs77555311	8181	Oxalate (ethanedioate) levels	TRUE	reported	i3u5Pv	textfile	0.002667034	21.87200811
6	83426346	G	A	0.016564	-0.283903	0.059632	1.93E-06	rs145121944	8181	Oxalate (ethanedioate) levels	TRUE	reported	i3u5Pv	textfile	0.002762951	22.66078906
7	81912854	A	T	0.0668165	0.141263	0.0305075	3.65E-06	rs71537594	8181	Oxalate (ethanedioate) levels	TRUE	reported	i3u5Pv	textfile	0.002613969	21.43568794
7	126853325	C	T	0.225534	-0.0829003	0.0183671	6.38E-06	rs11766962	8181	Oxalate (ethanedioate) levels	TRUE	reported	i3u5Pv	textfile	0.00248396	20.36689568
8	4330081	T	G	0.993275	0.445516	0.0952138	2.88E-06	rs1995538	8181	Oxalate (ethanedioate) levels	TRUE	reported	i3u5Pv	textfile	0.002669068	21.88873333
8	30666453	A	G	0.00822591	-0.386166	0.084412	4.77E-06	rs145856286	8181	Oxalate (ethanedioate) levels	TRUE	reported	i3u5Pv	textfile	0.002551665	20.92345996
9	98839030	C	T	0.0100841	0.356864	0.0757379	2.46E-06	rs112268836	8181	Oxalate (ethanedioate) levels	TRUE	reported	i3u5Pv	textfile	0.002706422	22.19590081
10	61457539	G	A	0.0114541	-0.327811	0.0709191	3.79E-06	rs77008478	8181	Oxalate (ethanedioate) levels	TRUE	reported	i3u5Pv	textfile	0.002604843	21.36064831
11	90979532	A	G	0.0360945	-0.179984	0.0406824	9.68E-06	rs117338371	8181	Oxalate (ethanedioate) levels	TRUE	reported	i3u5Pv	textfile	0.002386769	19.56809208
12	27762376	C	G	0.658574	-0.0728101	0.015977	5.18E-06	rs4931397	8181	Oxalate (ethanedioate) levels	TRUE	reported	i3u5Pv	textfile	0.002532126	20.76283249
12	106362215	A	G	0.0177566	-0.269529	0.0573321	2.59E-06	rs117461873	8181	Oxalate (ethanedioate) levels	TRUE	reported	i3u5Pv	textfile	0.002694246	22.09576875
13	57109096	G	A	0.0407475	-0.172283	0.0380449	5.94E-06	rs113601767	8181	Oxalate (ethanedioate) levels	TRUE	reported	i3u5Pv	textfile	0.002500336	20.50150639
13	110571088	G	A	0.71786	0.0789206	0.0174154	5.85E-06	rs373578	8181	Oxalate (ethanedioate) levels	TRUE	reported	i3u5Pv	textfile	0.00250391	20.53088472
14	22303835	G	T	0.0106939	-0.329118	0.0738218	8.26E-06	rs7147156	8181	Oxalate (ethanedioate) levels	TRUE	reported	i3u5Pv	textfile	0.002423671	19.8713707
15	91174007	G	A	0.36637	0.0765485	0.0157536	1.18E-06	rs756874	8181	Oxalate (ethanedioate) levels	TRUE	reported	i3u5Pv	textfile	0.002877768	23.60519309
16	78769592	A	G	0.5299	-0.0681407	0.0152759	8.17E-06	rs7201295	8181	Oxalate (ethanedioate) levels	TRUE	reported	i3u5Pv	textfile	0.002426265	19.89268399
19	48170827	C	G	0.00422587	-0.524705	0.117158	7.51E-06	rs274865	8181	Oxalate (ethanedioate) levels	TRUE	reported	i3u5Pv	textfile	0.002445776	20.05304472
19	55487144	A	T	0.422473	0.0709586	0.0154749	4.53E-06	rs7478	8181	Oxalate (ethanedioate) levels	TRUE	reported	i3u5Pv	textfile	0.0025635	21.02074916
22	25182992	C	G	0.73044	-0.0832651	0.0173935	1.69E-06	rs5760895	8181	Oxalate (ethanedioate) levels	TRUE	reported	i3u5Pv	textfile	0.002793385	22.91109618
chr.exposure	pos.exposure	effect_allele.exposure	other_allele.exposure	eaf.exposure	beta.exposure	se.exposure	pval.exposure	SNP	samplesize.exposure	exposure	mr_keep.exposure	pval_origin.exposure	id.exposure	data_source.exposure	R2	F
1	18620603	T	C	0.0154268	0.242916	0.054521	8.37E-06	rs75561083	8228	DHEAS levels	TRUE	reported	ioVMqQ	textfile	0.002406821	19.84627655
1	95564733	T	C	0.0202811	-0.239218	0.047825	5.68E-07	rs141370991	8228	DHEAS levels	TRUE	reported	ioVMqQ	textfile	0.003031551	25.01336814
1	113348416	A	G	0.130411	-0.0929436	0.0200791	3.68E-06	rs10494157	8228	DHEAS levels	TRUE	reported	ioVMqQ	textfile	0.002597328	21.42125529
1	119408720	T	C	0.55575	-0.0632887	0.0136504	3.55E-06	rs6428823	8228	DHEAS levels	TRUE	reported	ioVMqQ	textfile	0.002605759	21.49096994
1	156063096	A	G	0.530054	-0.0676001	0.013428	4.80E-07	rs12049195	8228	DHEAS levels	TRUE	reported	ioVMqQ	textfile	0.003070733	25.33765589
1	211502804	A	G	0.0212325	-0.209452	0.0467287	7.38E-06	rs76895520	8228	DHEAS levels	TRUE	reported	ioVMqQ	textfile	0.002435837	20.08611974
1	218069033	A	G	0.0366166	-0.157937	0.0356743	9.55E-06	rs76768009	8228	DHEAS levels	TRUE	reported	ioVMqQ	textfile	0.002376453	19.59527084
2	30631364	A	G	0.39813	0.0626868	0.0137327	5.00E-06	rs1807334	8228	DHEAS levels	TRUE	reported	ioVMqQ	textfile	0.002526083	20.83218187
2	139657929	A	C	0.0168108	0.244906	0.0523019	2.83E-06	rs79317397	8228	DHEAS levels	TRUE	reported	ioVMqQ	textfile	0.002657748	21.92089796
2	178483341	T	A	0.0116931	-0.272644	0.0615537	9.45E-06	rs534538291	8228	DHEAS levels	TRUE	reported	ioVMqQ	textfile	0.002378784	19.61453354
3	23208068	A	C	0.194049	0.0781081	0.0170109	4.40E-06	rs2055157	8228	DHEAS levels	TRUE	reported	ioVMqQ	textfile	0.002555829	21.07812551
4	109052965	T	C	0.0931987	-0.106706	0.0229306	3.26E-06	rs7687817	8228	DHEAS levels	TRUE	reported	ioVMqQ	textfile	0.00262489	21.64917073
4	140286964	T	C	0.0716572	-0.118903	0.0260291	4.92E-06	rs28552668	8228	DHEAS levels	TRUE	reported	ioVMqQ	textfile	0.002529723	20.8622787
5	3053182	A	C	0.102975	-0.106227	0.0221505	1.62E-06	rs71606471	8228	DHEAS levels	TRUE	reported	ioVMqQ	textfile	0.00278738	22.99308196
5	9285583	C	T	0.0142327	-0.262352	0.0570627	4.27E-06	rs150374297	8228	DHEAS levels	TRUE	reported	ioVMqQ	textfile	0.002562451	21.13287317
5	78691701	G	A	0.295093	0.0838184	0.0147829	1.43E-08	rs784420	8228	DHEAS levels	TRUE	reported	ioVMqQ	textfile	0.003891989	32.14059236
5	99330721	T	G	0.226271	-0.0722897	0.0159968	6.21E-06	rs6879686	8228	DHEAS levels	TRUE	reported	ioVMqQ	textfile	0.002475801	20.41648796
5	104256740	G	A	0.0207872	-0.219727	0.0473768	3.52E-06	rs115255559	8228	DHEAS levels	TRUE	reported	ioVMqQ	textfile	0.002607398	21.50452368
5	124869692	C	G	0.157186	-0.0827423	0.0185432	8.11E-06	rs12658172	8228	DHEAS levels	TRUE	reported	ioVMqQ	textfile	0.002414026	19.90582744
6	8572205	G	C	0.00832313	-0.334977	0.07333	4.92E-06	rs142295380	8228	DHEAS levels	TRUE	reported	ioVMqQ	textfile	0.002529719	20.86224444
6	24845553	G	A	0.298428	-0.066028	0.0147689	7.79E-06	rs10806995	8228	DHEAS levels	TRUE	reported	ioVMqQ	textfile	0.002423327	19.98271101
6	155492437	G	T	0.0102314	-0.304863	0.0670882	5.51E-06	rs150328525	8228	DHEAS levels	TRUE	reported	ioVMqQ	textfile	0.002503423	20.64484281
7	64520810	T	C	0.694808	-0.0656196	0.0146309	7.29E-06	rs10228292	8228	DHEAS levels	TRUE	reported	ioVMqQ	textfile	0.002438767	20.11034382
7	99477415	C	T	0.034138	-0.423259	0.036657	7.69E-31	rs148982377	8228	DHEAS levels	TRUE	reported	ioVMqQ	textfile	0.015944969	133.2885938
8	68372972	T	A	0.027998	-0.18074	0.0404238	7.78E-06	rs75280042	8228	DHEAS levels	TRUE	reported	ioVMqQ	textfile	0.00242374	19.98612986
9	90582418	G	T	0.472088	-0.063488	0.0135612	2.85E-06	rs529543	8228	DHEAS levels	TRUE	reported	ioVMqQ	textfile	0.002656669	21.91197241
9	134737617	A	C	0.275256	-0.0714674	0.0153476	3.21E-06	rs7855576	8228	DHEAS levels	TRUE	reported	ioVMqQ	textfile	0.002628438	21.67851074
10	92690476	T	G	0.426402	-0.0649842	0.0136215	1.84E-06	rs9420589	8228	DHEAS levels	TRUE	reported	ioVMqQ	textfile	0.002758492	22.75412326
11	99965551	A	G	0.00830281	0.330692	0.0738705	7.58E-06	rs191866531	8228	DHEAS levels	TRUE	reported	ioVMqQ	textfile	0.00242971	20.03547866
11	128095982	T	C	0.00935551	-0.363745	0.0702108	2.21E-07	rs149982314	8228	DHEAS levels	TRUE	reported	ioVMqQ	textfile	0.003251454	26.83370516
12	49156161	A	G	0.016918	-0.240898	0.0527017	4.85E-06	rs144814135	8228	DHEAS levels	TRUE	reported	ioVMqQ	textfile	0.00253292	20.88870718
12	49903887	C	T	0.586905	0.061449	0.0137477	7.83E-06	rs706795	8228	DHEAS levels	TRUE	reported	ioVMqQ	textfile	0.002422267	19.97395047
12	111692395	C	G	0.148687	0.0885708	0.0189306	2.89E-06	rs659964	8228	DHEAS levels	TRUE	reported	ioVMqQ	textfile	0.002653409	21.88501249
13	21724936	T	A	0.403268	0.0868089	0.013953	4.92E-10	rs955783	8228	DHEAS levels	TRUE	reported	ioVMqQ	textfile	0.004682316	38.69793046
13	38664751	T	C	0.032861	-0.166697	0.0370828	6.95E-06	rs9594288	8228	DHEAS levels	TRUE	reported	ioVMqQ	textfile	0.002449915	20.20249242
14	31872220	C	G	0.180671	-0.0784005	0.0175303	7.74E-06	rs74041508	8228	DHEAS levels	TRUE	reported	ioVMqQ	textfile	0.002424992	19.9964725
14	63696057	A	G	0.0165486	0.233356	0.0527685	9.77E-06	rs148769396	8228	DHEAS levels	TRUE	reported	ioVMqQ	textfile	0.002371173	19.5516254
14	98071057	T	A	0.490868	0.0610578	0.0134287	5.45E-06	rs698050	8228	DHEAS levels	TRUE	reported	ioVMqQ	textfile	0.002506284	20.6684916
15	43655195	A	C	0.0236755	0.205827	0.0442233	3.25E-06	rs560835392	8228	DHEAS levels	TRUE	reported	ioVMqQ	textfile	0.002625828	21.65692618
15	84978503	C	G	0.159577	-0.0880801	0.0187018	2.48E-06	rs7173332	8228	DHEAS levels	TRUE	reported	ioVMqQ	textfile	0.002688594	22.17599953
16	52762028	T	C	0.07087	0.116247	0.0261944	9.09E-06	rs1111474	8228	DHEAS levels	TRUE	reported	ioVMqQ	textfile	0.002387888	19.68978707
16	81547979	T	C	0.0689424	0.158165	0.0264428	2.21E-09	rs76294479	8228	DHEAS levels	TRUE	reported	ioVMqQ	textfile	0.004329396	35.76846584
18	243820	C	T	0.0328131	-0.170218	0.038225	8.47E-06	rs117833456	8228	DHEAS levels	TRUE	reported	ioVMqQ	textfile	0.002404232	19.8248724
19	29980806	T	C	0.0156827	0.251175	0.0545375	4.11E-06	rs184445849	8228	DHEAS levels	TRUE	reported	ioVMqQ	textfile	0.002571283	21.20590405
19	47873738	C	T	0.838122	0.0852723	0.0183422	3.34E-06	rs212100	8228	DHEAS levels	TRUE	reported	ioVMqQ	textfile	0.002619869	21.60764953
22	50452326	A	G	0.130576	-0.0937382	0.0200897	3.07E-06	rs73172224	8228	DHEAS levels	TRUE	reported	ioVMqQ	textfile	0.00263903	21.76610594
chr.exposure	pos.exposure	effect_allele.exposure	other_allele.exposure	eaf.exposure	beta.exposure	se.exposure	pval.exposure	SNP	samplesize.exposure	exposure	mr_keep.exposure	pval_origin.exposure	id.exposure	data_source.exposure	R2	F
1	89875384	A	G	0.0181089	0.26564	0.0560876	2.18E-06	rs79142871	8235	3-hydroxymyristate levels	TRUE	reported	HTJG5F	textfile	0.002716491	22.4257895
1	152024132	T	C	0.596884	0.0760915	0.015638	1.14E-06	rs1532133	8235	3-hydroxymyristate levels	TRUE	reported	HTJG5F	textfile	0.002866813	23.67033396
1	175877423	T	C	0.0268595	-0.211076	0.04588	4.21E-06	rs78085499	8235	3-hydroxymyristate levels	TRUE	reported	HTJG5F	textfile	0.002563613	21.16047461
1	230863290	C	T	0.680472	0.0731406	0.0159922	4.80E-06	rs1202578	8235	3-hydroxymyristate levels	TRUE	reported	HTJG5F	textfile	0.002533584	20.91197853
3	118292161	A	G	0.0560991	-0.14935	0.0327843	5.23E-06	rs62273444	8235	3-hydroxymyristate levels	TRUE	reported	HTJG5F	textfile	0.002513749	20.74785171
4	38989621	G	A	0.100994	-0.113994	0.0251764	5.96E-06	rs62294541	8235	3-hydroxymyristate levels	TRUE	reported	HTJG5F	textfile	0.002483323	20.49610032
4	56746704	A	G	0.0402165	0.174041	0.0381644	5.11E-06	rs73240592	8235	3-hydroxymyristate levels	TRUE	reported	HTJG5F	textfile	0.002518995	20.7912583
5	87845250	G	A	0.0488731	0.15381	0.0344818	8.17E-06	rs710362	8235	3-hydroxymyristate levels	TRUE	reported	HTJG5F	textfile	0.002410336	19.89224498
5	96753823	A	G	0.0397582	-0.174959	0.0384746	5.43E-06	rs79795772	8235	3-hydroxymyristate levels	TRUE	reported	HTJG5F	textfile	0.002504791	20.67373098
5	170030685	T	A	0.0192637	-0.262717	0.0544687	1.41E-06	rs116213385	8235	3-hydroxymyristate levels	TRUE	reported	HTJG5F	textfile	0.002817044	23.25823981
6	52965053	T	C	0.0528314	-0.155008	0.0342988	6.20E-06	rs146643611	8235	3-hydroxymyristate levels	TRUE	reported	HTJG5F	textfile	0.002474064	20.41948976
6	116967560	G	A	0.0345417	-0.186161	0.0413001	6.56E-06	rs79589895	8235	3-hydroxymyristate levels	TRUE	reported	HTJG5F	textfile	0.002461169	20.31279623
6	156385615	C	T	0.585445	-0.0701093	0.0152337	4.18E-06	rs1349890	8235	3-hydroxymyristate levels	TRUE	reported	HTJG5F	textfile	0.002565437	21.17556352
7	156166713	G	C	0.864839	-0.0998802	0.0222488	7.15E-06	rs760201	8235	3-hydroxymyristate levels	TRUE	reported	HTJG5F	textfile	0.002441296	20.14838006
10	6514079	C	T	0.493468	0.0671379	0.0150019	7.63E-06	rs2026430	8235	3-hydroxymyristate levels	TRUE	reported	HTJG5F	textfile	0.002426188	20.02338442
10	123558658	C	G	0.217008	-0.081237	0.0183753	9.83E-06	rs7897119	8235	3-hydroxymyristate levels	TRUE	reported	HTJG5F	textfile	0.002367804	19.54039729
13	78081794	G	A	0.119489	0.104455	0.0231002	6.13E-06	rs141436484	8235	3-hydroxymyristate levels	TRUE	reported	HTJG5F	textfile	0.002476774	20.44191126
14	37392148	C	G	0.0446178	-0.163754	0.0366023	7.68E-06	rs117536244	8235	3-hydroxymyristate levels	TRUE	reported	HTJG5F	textfile	0.002424651	20.01066834
14	98678172	T	C	0.355787	0.0725937	0.0158887	4.90E-06	rs989915	8235	3-hydroxymyristate levels	TRUE	reported	HTJG5F	textfile	0.002528471	20.86967311
18	21664649	G	A	0.00577789	-0.482894	0.0991018	1.10E-06	rs139938935	8235	3-hydroxymyristate levels	TRUE	reported	HTJG5F	textfile	0.002874925	23.73750368
chr.exposure	pos.exposure	effect_allele.exposure	other_allele.exposure	eaf.exposure	beta.exposure	se.exposure	pval.exposure	SNP	samplesize.exposure	exposure	mr_keep.exposure	pval_origin.exposure	id.exposure	data_source.exposure	R2	F
1	32569015	G	A	0.156	0.0949334	0.0196998	1.44E-06	rs34544263	8265	Homoarginine levels	TRUE	reported	WyifnF	textfile	0.002801903	23.21717266
1	223453245	A	T	0.0116236	-0.318919	0.0667807	1.79E-06	rs182871603	8265	Homoarginine levels	TRUE	reported	WyifnF	textfile	0.002751815	22.80099231
2	54065347	A	G	0.0473369	0.157438	0.0338988	3.41E-06	rs76205147	8265	Homoarginine levels	TRUE	reported	WyifnF	textfile	0.002603009	21.56479697
2	132615774	C	T	0.0158173	0.256701	0.0579099	9.30E-06	rs114917035	8265	Homoarginine levels	TRUE	reported	WyifnF	textfile	0.002371785	19.64465408
2	210675783	A	C	0.30892	-0.267116	0.0153908	1.79E-67	rs1047891	8265	Homoarginine levels	TRUE	reported	WyifnF	textfile	0.035163202	301.1426798
3	197019188	T	C	0.0207348	0.224743	0.0501508	7.42E-06	rs56162443	8265	Homoarginine levels	TRUE	reported	WyifnF	textfile	0.002423928	20.07758679
4	102276925	G	A	0.0821459	0.152931	0.0264972	7.85E-09	rs13135092	8265	Homoarginine levels	TRUE	reported	WyifnF	textfile	0.004014222	33.30320141
4	121989928	A	G	0.0141767	0.270338	0.0607798	8.67E-06	rs72682642	8265	Homoarginine levels	TRUE	reported	WyifnF	textfile	0.002387891	19.77837261
5	35039381	T	C	0.901746	-0.148341	0.0241157	7.69E-10	rs37370	8265	Homoarginine levels	TRUE	reported	WyifnF	textfile	0.004557179	37.82836357
5	36241820	A	G	0.572483	-0.0640151	0.0144212	9.04E-06	rs62356073	8265	Homoarginine levels	TRUE	reported	WyifnF	textfile	0.002378401	19.6995793
5	165167810	C	G	0.0296862	0.193999	0.0422424	4.38E-06	rs3095953	8265	Homoarginine levels	TRUE	reported	WyifnF	textfile	0.002545377	21.08612167
6	16423181	T	C	0.0908258	-0.111787	0.0248422	6.80E-06	rs2282841	8265	Homoarginine levels	TRUE	reported	WyifnF	textfile	0.002443976	20.24404945
6	131572419	T	G	0.306099	0.0781012	0.0156659	6.18E-07	rs2781666	8265	Homoarginine levels	TRUE	reported	WyifnF	textfile	0.002998181	24.84846744
7	98675533	T	A	0.715181	-0.0725476	0.0159349	5.29E-06	rs6465696	8265	Homoarginine levels	TRUE	reported	WyifnF	textfile	0.002501594	20.7225077
7	150952443	A	G	0.208831	0.080005	0.017912	7.95E-06	rs1805120	8265	Homoarginine levels	TRUE	reported	WyifnF	textfile	0.002407998	19.94531928
8	41146640	T	C	0.374752	0.070804	0.0152316	3.34E-06	rs7818335	8265	Homoarginine levels	TRUE	reported	WyifnF	textfile	0.00260764	21.60326681
8	79462003	G	A	0.309664	-0.0704143	0.0159401	9.99E-06	rs6473159	8265	Homoarginine levels	TRUE	reported	WyifnF	textfile	0.002355443	19.50897913
9	110101283	T	G	0.114664	0.103357	0.0233778	9.82E-06	rs4978869	8265	Homoarginine levels	TRUE	reported	WyifnF	textfile	0.002359412	19.54192794
10	130768274	T	C	0.0232219	-0.22454	0.0480399	2.95E-06	rs144260607	8265	Homoarginine levels	TRUE	reported	WyifnF	textfile	0.002636295	21.8412828
11	98743205	C	G	0.0313998	0.221959	0.0415351	9.10E-08	rs146683630	8265	Homoarginine levels	TRUE	reported	WyifnF	textfile	0.003443294	28.55024852
12	21504329	A	G	0.041419	-0.161837	0.0362499	8.03E-06	rs77433867	8265	Homoarginine levels	TRUE	reported	WyifnF	textfile	0.002405764	19.92676998
12	46790259	T	C	0.142736	0.102709	0.0203538	4.51E-07	rs12306007	8265	Homoarginine levels	TRUE	reported	WyifnF	textfile	0.003071476	25.45780122
12	65944802	T	C	0.0342134	-0.181869	0.0396223	4.43E-06	rs116979298	8265	Homoarginine levels	TRUE	reported	WyifnF	textfile	0.002542667	21.06361406
15	45355235	T	C	0.256124	0.355872	0.0159872	9.07E-110	rs72623915	8265	Homoarginine levels	TRUE	reported	WyifnF	textfile	0.056560596	495.3791424
15	90246328	C	T	0.0983936	0.107377	0.0239115	7.10E-06	rs35770448	8265	Homoarginine levels	TRUE	reported	WyifnF	textfile	0.002433928	20.16061543
16	87911551	A	C	0.00976823	-0.365808	0.0735614	6.60E-07	rs145421014	8265	Homoarginine levels	TRUE	reported	WyifnF	textfile	0.002983088	24.72300865
17	77819845	A	G	0.0231924	0.222727	0.0475935	2.87E-06	rs75686987	8265	Homoarginine levels	TRUE	reported	WyifnF	textfile	0.002642764	21.8950198
19	2940349	G	C	0.0676518	0.134168	0.0291427	4.15E-06	rs117313139	8265	Homoarginine levels	TRUE	reported	WyifnF	textfile	0.002557898	21.19011021
20	63521166	G	C	0.144402	0.117324	0.0206359	1.30E-08	rs72629024	8265	Homoarginine levels	TRUE	reported	WyifnF	textfile	0.00389573	32.31631167
chr.exposure	pos.exposure	effect_allele.exposure	other_allele.exposure	eaf.exposure	beta.exposure	se.exposure	pval.exposure	SNP	samplesize.exposure	exposure	mr_keep.exposure	pval_origin.exposure	id.exposure	data_source.exposure	R2	F
2	203913095	A	G	0.48861	0.0723971	0.0154591	2.83E-06	rs17268364	8225	1-oleoylglycerol (18:1) levels	TRUE	reported	zxNunX	textfile	0.002659387	21.92644939
2	233028533	T	C	0.0645021	0.145409	0.0319907	5.48E-06	rs111879519	8225	1-oleoylglycerol (18:1) levels	TRUE	reported	zxNunX	textfile	0.002505588	20.65520325
3	99971059	C	T	0.0112401	0.336766	0.073153	4.15E-06	rs146172549	8225	1-oleoylglycerol (18:1) levels	TRUE	reported	zxNunX	textfile	0.002570033	21.18783481
3	124540052	A	G	0.0546626	-0.153174	0.0343176	8.07E-06	rs139236053	8225	1-oleoylglycerol (18:1) levels	TRUE	reported	zxNunX	textfile	0.002416294	19.91730965
3	177280337	G	A	0.0284632	-0.210068	0.0464803	6.20E-06	rs114951684	8225	1-oleoylglycerol (18:1) levels	TRUE	reported	zxNunX	textfile	0.002477244	20.42096872
4	39517767	T	C	0.0155412	-0.284414	0.0626028	5.54E-06	rs73808455	8225	1-oleoylglycerol (18:1) levels	TRUE	reported	zxNunX	textfile	0.002503168	20.63520597
4	92980470	G	C	0.0340631	-0.236439	0.0431018	4.12E-08	rs114881696	8225	1-oleoylglycerol (18:1) levels	TRUE	reported	zxNunX	textfile	0.003645235	30.08443063
4	157170888	A	G	0.0479494	-0.1601	0.0361169	9.30E-06	rs57601959	8225	1-oleoylglycerol (18:1) levels	TRUE	reported	zxNunX	textfile	0.002383359	19.6451846
4	160206480	A	G	0.0434942	-0.179559	0.0377023	1.91E-06	rs72691394	8225	1-oleoylglycerol (18:1) levels	TRUE	reported	zxNunX	textfile	0.002750089	22.67634471
5	107881849	T	C	0.0712719	-0.132592	0.0299211	9.36E-06	rs57994859	8225	1-oleoylglycerol (18:1) levels	TRUE	reported	zxNunX	textfile	0.002381815	19.63242357
5	163642228	G	C	0.711772	-0.0823376	0.0177145	3.35E-06	rs158835	8225	1-oleoylglycerol (18:1) levels	TRUE	reported	zxNunX	textfile	0.002619772	21.59896765
6	89974636	T	C	0.198453	0.0987167	0.0197112	5.50E-07	rs6936055	8225	1-oleoylglycerol (18:1) levels	TRUE	reported	zxNunX	textfile	0.003040163	25.07549485
6	142820440	T	A	0.225289	0.0879266	0.0185495	2.14E-06	rs10484587	8225	1-oleoylglycerol (18:1) levels	TRUE	reported	zxNunX	textfile	0.002724303	22.46314332
6	166982299	T	C	0.0511945	-0.166115	0.0349798	2.05E-06	rs11754776	8225	1-oleoylglycerol (18:1) levels	TRUE	reported	zxNunX	textfile	0.002734375	22.5464121
7	33489150	A	G	0.0140078	0.307537	0.0656048	2.76E-06	rs145557517	8225	1-oleoylglycerol (18:1) levels	TRUE	reported	zxNunX	textfile	0.002664581	21.96938497
7	87881104	A	G	0.0702811	0.132235	0.0299019	9.77E-06	rs13238458	8225	1-oleoylglycerol (18:1) levels	TRUE	reported	zxNunX	textfile	0.002372073	19.55193088
8	19985660	C	T	0.120786	-0.121888	0.0235862	2.37E-07	rs17091891	8225	1-oleoylglycerol (18:1) levels	TRUE	reported	zxNunX	textfile	0.0032364	26.69932808
9	113154387	C	G	0.600899	0.0735683	0.0159584	4.03E-06	rs7860081	8225	1-oleoylglycerol (18:1) levels	TRUE	reported	zxNunX	textfile	0.002577188	21.24697621
10	71142820	G	C	0.00531006	-0.487266	0.105694	4.02E-06	rs76911913	8225	1-oleoylglycerol (18:1) levels	TRUE	reported	zxNunX	textfile	0.002577359	21.24838529
10	125131154	C	T	0.816855	0.09298	0.0206509	6.72E-06	rs4962425	8225	1-oleoylglycerol (18:1) levels	TRUE	reported	zxNunX	textfile	0.002458647	20.26728152
11	8682394	C	T	0.247676	-0.0836033	0.0178556	2.84E-06	rs10840108	8225	1-oleoylglycerol (18:1) levels	TRUE	reported	zxNunX	textfile	0.002658312	21.91756623
11	34772147	A	G	0.015133	0.292341	0.063964	4.87E-06	rs117245363	8225	1-oleoylglycerol (18:1) levels	TRUE	reported	zxNunX	textfile	0.002533208	20.8834675
11	84000834	A	C	0.0501707	-0.156688	0.0353748	9.45E-06	rs2514155	8225	1-oleoylglycerol (18:1) levels	TRUE	reported	zxNunX	textfile	0.002379649	19.61452844
11	116778201	C	G	0.868688	-0.177523	0.0228868	8.72E-15	rs964184	8225	1-oleoylglycerol (18:1) levels	TRUE	reported	zxNunX	textfile	0.007261695	60.14970362
12	49868661	A	G	0.0131675	-0.302981	0.0677624	7.78E-06	rs186740048	8225	1-oleoylglycerol (18:1) levels	TRUE	reported	zxNunX	textfile	0.002424728	19.98700008
14	20604272	T	C	0.0720927	-0.132926	0.0300848	9.94E-06	rs72676439	8225	1-oleoylglycerol (18:1) levels	TRUE	reported	zxNunX	textfile	0.002367882	19.51731173
16	14193978	C	T	0.151933	-0.119237	0.0216956	3.89E-08	rs72785421	8225	1-oleoylglycerol (18:1) levels	TRUE	reported	zxNunX	textfile	0.003658903	30.19764912
16	87945357	G	T	0.0560059	0.158428	0.0340249	3.22E-06	rs74732810	8225	1-oleoylglycerol (18:1) levels	TRUE	reported	zxNunX	textfile	0.002629002	21.6752716
17	75925202	T	C	0.00658296	-0.439326	0.0960845	4.82E-06	rs191591925	8225	1-oleoylglycerol (18:1) levels	TRUE	reported	zxNunX	textfile	0.002535297	20.90073347
18	77128744	A	G	0.0102128	-0.355434	0.0766211	3.50E-06	rs148125219	8225	1-oleoylglycerol (18:1) levels	TRUE	reported	zxNunX	textfile	0.002609459	21.51372221
19	44928640	A	G	0.090405	0.158987	0.0280316	1.41E-08	rs112871012	8225	1-oleoylglycerol (18:1) levels	TRUE	reported	zxNunX	textfile	0.003895797	32.16042935
20	60005830	G	A	0.199319	-0.0958491	0.0195747	9.75E-07	rs1002762	8225	1-oleoylglycerol (18:1) levels	TRUE	reported	zxNunX	textfile	0.002906603	23.97067329
chr.exposure	pos.exposure	effect_allele.exposure	other_allele.exposure	eaf.exposure	beta.exposure	se.exposure	pval.exposure	SNP	samplesize.exposure	exposure	mr_keep.exposure	pval_origin.exposure	id.exposure	data_source.exposure	R2	F
2	149856643	T	C	0.623194	-0.0730313	0.0157383	3.48E-06	rs6437111	8254	3-methyl-2-oxobutyrate levels	TRUE	reported	V01UG1	textfile	0.002601995	21.52767749
2	189947754	T	A	0.059628	-0.151261	0.0321585	2.56E-06	rs71434672	8254	3-methyl-2-oxobutyrate levels	TRUE	reported	V01UG1	textfile	0.002673224	22.11857391
3	18040522	C	A	0.0397048	0.177437	0.0395399	7.21E-06	rs111838413	8254	3-methyl-2-oxobutyrate levels	TRUE	reported	V01UG1	textfile	0.002433854	20.13316226
4	88261979	C	T	0.576689	-0.131118	0.0157904	1.01E-16	rs1129043	8254	3-methyl-2-oxobutyrate levels	TRUE	reported	V01UG1	textfile	0.0082844	68.93394348
6	163888112	T	A	0.0884499	0.121602	0.0269646	6.49E-06	rs201357853	8254	3-methyl-2-oxobutyrate levels	TRUE	reported	V01UG1	textfile	0.002457878	20.33238039
7	22393127	C	T	0.0767112	-0.127049	0.0286851	9.46E-06	rs77095091	8254	3-methyl-2-oxobutyrate levels	TRUE	reported	V01UG1	textfile	0.002371015	19.61211903
8	49088657	G	A	0.544031	0.0763145	0.0154491	7.82E-07	rs13270448	8254	3-methyl-2-oxobutyrate levels	TRUE	reported	V01UG1	textfile	0.002947551	24.39509493
8	65921438	C	A	0.0253311	-0.227121	0.0489585	3.50E-06	rs117675121	8254	3-methyl-2-oxobutyrate levels	TRUE	reported	V01UG1	textfile	0.002600537	21.51558364
9	4823425	T	G	0.0645772	-0.1432	0.0311068	4.15E-06	rs16922127	8254	3-methyl-2-oxobutyrate levels	TRUE	reported	V01UG1	textfile	0.002560927	21.18703172
9	131051546	G	C	0.064898	0.148688	0.0310762	1.71E-06	rs146964322	8254	3-methyl-2-oxobutyrate levels	TRUE	reported	V01UG1	textfile	0.00276585	22.88710061
10	10954589	A	G	0.0222903	0.250371	0.0520121	1.48E-06	rs80195374	8254	3-methyl-2-oxobutyrate levels	TRUE	reported	V01UG1	textfile	0.00279948	23.16615858
10	109383655	G	T	0.026625	-0.212207	0.0476843	8.58E-06	rs139282082	8254	3-methyl-2-oxobutyrate levels	TRUE	reported	V01UG1	textfile	0.002393665	19.79991578
13	59107201	C	T	0.0826055	0.124264	0.0280235	9.24E-06	rs34402912	8254	3-methyl-2-oxobutyrate levels	TRUE	reported	V01UG1	textfile	0.002376556	19.65806026
13	78081794	G	A	0.119625	0.119976	0.0236236	3.80E-07	rs141436484	8254	3-methyl-2-oxobutyrate levels	TRUE	reported	V01UG1	textfile	0.003115137	25.78643774
14	89576997	T	C	0.0164948	0.270085	0.0595489	5.75E-06	rs45591543	8254	3-methyl-2-oxobutyrate levels	TRUE	reported	V01UG1	textfile	0.002486039	20.56592263
14	102071272	A	G	0.813368	-0.0982367	0.0197435	6.50E-07	rs12894999	8254	3-methyl-2-oxobutyrate levels	TRUE	reported	V01UG1	textfile	0.002990433	24.75107105
15	39517901	C	A	0.0236865	-0.233425	0.0502906	3.46E-06	rs143866653	8254	3-methyl-2-oxobutyrate levels	TRUE	reported	V01UG1	textfile	0.002603302	21.53851989
15	56470746	A	G	0.0504492	-0.155826	0.0352527	9.86E-06	rs76701293	8254	3-methyl-2-oxobutyrate levels	TRUE	reported	V01UG1	textfile	0.002361586	19.53393911
17	6288440	C	T	0.0249754	0.225893	0.0498426	5.84E-06	rs138447973	8254	3-methyl-2-oxobutyrate levels	TRUE	reported	V01UG1	textfile	0.002482334	20.53519936
18	59936651	A	G	0.626775	-0.0758529	0.016472	4.13E-06	rs9963006	8254	3-methyl-2-oxobutyrate levels	TRUE	reported	V01UG1	textfile	0.002562553	21.2005177
21	17644260	C	G	0.00654995	-0.423631	0.0948615	7.98E-06	rs77723081	8254	3-methyl-2-oxobutyrate levels	TRUE	reported	V01UG1	textfile	0.002410366	19.93839728
21	36290919	A	G	0.0446725	-0.175305	0.0370791	2.27E-06	rs77182631	8254	3-methyl-2-oxobutyrate levels	TRUE	reported	V01UG1	textfile	0.002700793	22.34729657
chr.exposure	pos.exposure	effect_allele.exposure	other_allele.exposure	eaf.exposure	beta.exposure	se.exposure	pval.exposure	SNP	samplesize.exposure	exposure	mr_keep.exposure	pval_origin.exposure	id.exposure	data_source.exposure	R2	F
1	58043724	T	C	0.00599357	-0.477597	0.0988554	1.36E-06	rs140591764	8125	Tartronate (hydroxymalonate) levels	TRUE	reported	ZyOveh	textfile	0.002864529	23.33541175
1	196882123	T	G	0.116202	-0.106532	0.0237717	7.41E-06	rs151096450	8125	Tartronate (hydroxymalonate) levels	TRUE	reported	ZyOveh	textfile	0.002465722	20.07856925
2	231569787	T	C	0.253095	-0.0838852	0.0178203	2.51E-06	rs11691183	8125	Tartronate (hydroxymalonate) levels	TRUE	reported	ZyOveh	textfile	0.002719785	22.15306135
4	71131542	C	T	0.0813925	-0.128898	0.0278843	3.79E-06	rs17688758	8125	Tartronate (hydroxymalonate) levels	TRUE	reported	ZyOveh	textfile	0.002623064	21.36318238
5	42051492	A	G	0.740886	-0.0849521	0.0176539	1.49E-06	rs276286	8125	Tartronate (hydroxymalonate) levels	TRUE	reported	ZyOveh	textfile	0.002841892	23.15047985
5	114478030	G	A	0.149025	0.100144	0.021758	4.17E-06	rs72801867	8125	Tartronate (hydroxymalonate) levels	TRUE	reported	ZyOveh	textfile	0.002600505	21.17897839
5	139350290	G	T	0.0302787	-0.288241	0.044521	9.53E-11	rs62381620	8125	Tartronate (hydroxymalonate) levels	TRUE	reported	ZyOveh	textfile	0.005132437	41.90586157
6	36795468	T	C	0.0185901	0.252179	0.0567582	8.87E-06	rs114537403	8125	Tartronate (hydroxymalonate) levels	TRUE	reported	ZyOveh	textfile	0.002423725	19.73575258
7	16909507	A	T	0.0157699	-0.27604	0.0614913	7.15E-06	rs191390190	8125	Tartronate (hydroxymalonate) levels	TRUE	reported	ZyOveh	textfile	0.002474101	20.14697148
7	98588077	A	G	0.0935328	-0.125973	0.0262548	1.60E-06	rs73396929	8125	Tartronate (hydroxymalonate) levels	TRUE	reported	ZyOveh	textfile	0.002825435	23.01603975
7	126853325	C	T	0.225766	-0.0905032	0.0185917	1.13E-06	rs11766962	8125	Tartronate (hydroxymalonate) levels	TRUE	reported	ZyOveh	textfile	0.002908048	23.69096484
8	11560832	T	C	0.0132503	-0.299894	0.0676025	9.16E-06	rs77181656	8125	Tartronate (hydroxymalonate) levels	TRUE	reported	ZyOveh	textfile	0.002416218	19.6744737
11	1236954	T	C	0.0104977	-0.339008	0.0749126	6.03E-06	rs55703838	8125	Tartronate (hydroxymalonate) levels	TRUE	reported	ZyOveh	textfile	0.002514164	20.47402534
13	65857995	A	T	0.341971	0.0756554	0.0162189	3.09E-06	rs9599028	8125	Tartronate (hydroxymalonate) levels	TRUE	reported	ZyOveh	textfile	0.002670867	21.75355073
14	22303835	G	T	0.0105797	-0.343519	0.0755814	5.49E-06	rs7147156	8125	Tartronate (hydroxymalonate) levels	TRUE	reported	ZyOveh	textfile	0.002535978	20.652125
15	54795883	T	G	0.015546	-0.303875	0.061572	8.00E-07	rs191302291	8125	Tartronate (hydroxymalonate) levels	TRUE	reported	ZyOveh	textfile	0.002988822	24.35098347
15	91174007	G	A	0.366768	0.0744947	0.0159556	3.03E-06	rs756874	8125	Tartronate (hydroxymalonate) levels	TRUE	reported	ZyOveh	textfile	0.002675701	21.79302687
16	6878320	C	G	0.0880211	-0.120043	0.0270924	9.38E-06	rs117550283	8125	Tartronate (hydroxymalonate) levels	TRUE	reported	ZyOveh	textfile	0.0024105	19.62780824
16	34025958	G	A	0.000563557	-1.63094	0.326085	5.69E-07	rs145469088	8125	Tartronate (hydroxymalonate) levels	TRUE	reported	ZyOveh	textfile	0.003069417	25.00963819
19	55487144	A	T	0.42224	0.0697161	0.0156795	8.74E-06	rs7478	8125	Tartronate (hydroxymalonate) levels	TRUE	reported	ZyOveh	textfile	0.002427297	19.76490963
22	25181963	G	A	0.73054	-0.0818347	0.0175977	3.31E-06	rs5996848	8125	Tartronate (hydroxymalonate) levels	TRUE	reported	ZyOveh	textfile	0.002654516	21.62002807
chr.exposure	pos.exposure	effect_allele.exposure	other_allele.exposure	eaf.exposure	beta.exposure	se.exposure	pval.exposure	SNP	samplesize.exposure	exposure	mr_keep.exposure	pval_origin.exposure	id.exposure	data_source.exposure	R2	F
1	119656566	T	C	0.373797	-0.0732844	0.016032	4.85E-06	rs380155	8182	3-hydroxyoctanoate levels	TRUE	reported	gO5Awb	textfile	0.002547302	20.89014686
1	151907285	A	G	0.317791	-0.119396	0.0162643	2.12E-13	rs28415528	8182	3-hydroxyoctanoate levels	TRUE	reported	gO5Awb	textfile	0.006543322	53.87690388
2	142248590	C	T	0.0191531	-0.249031	0.0552526	6.57E-06	rs186490153	8182	3-hydroxyoctanoate levels	TRUE	reported	gO5Awb	textfile	0.002476652	20.30931217
2	208748597	C	T	0.0554393	-0.149611	0.0329215	5.51E-06	rs557560710	8182	3-hydroxyoctanoate levels	TRUE	reported	gO5Awb	textfile	0.002517755	20.64722311
3	190042188	C	T	0.0129846	-0.327175	0.0666494	9.16E-07	rs139897381	8182	3-hydroxyoctanoate levels	TRUE	reported	gO5Awb	textfile	0.002936507	24.0913736
4	11555380	C	G	0.0129156	-0.310408	0.0669674	3.57E-06	rs150955925	8182	3-hydroxyoctanoate levels	TRUE	reported	gO5Awb	textfile	0.00261903	21.47992517
4	108907496	C	T	0.0166993	0.276546	0.0589512	2.72E-06	rs72668359	8182	3-hydroxyoctanoate levels	TRUE	reported	gO5Awb	textfile	0.0026824	22.00104407
5	66077437	A	G	0.00269773	0.674078	0.145858	3.81E-06	rs188729852	8182	3-hydroxyoctanoate levels	TRUE	reported	gO5Awb	textfile	0.002603563	21.35274072
5	96753823	A	G	0.0397664	-0.173164	0.0387063	7.68E-06	rs79795772	8182	3-hydroxyoctanoate levels	TRUE	reported	gO5Awb	textfile	0.002440233	20.00993741
5	165050300	A	C	0.697227	0.0804413	0.0164625	1.03E-06	rs9314051	8182	3-hydroxyoctanoate levels	TRUE	reported	gO5Awb	textfile	0.002909656	23.87043941
6	158160562	G	T	0.133583	0.100181	0.0220167	5.36E-06	rs7741311	8182	3-hydroxyoctanoate levels	TRUE	reported	gO5Awb	textfile	0.002524115	20.69951186
7	55161850	C	T	0.207803	-0.0899675	0.0187912	1.69E-06	rs3752651	8182	3-hydroxyoctanoate levels	TRUE	reported	gO5Awb	textfile	0.002793752	22.91691236
8	71839992	G	A	0.671158	-0.0810423	0.016792	1.39E-06	rs1481852	8182	3-hydroxyoctanoate levels	TRUE	reported	gO5Awb	textfile	0.002838733	23.2869437
9	29241348	G	C	0.186494	-0.0882323	0.0197399	7.83E-06	rs12554019	8182	3-hydroxyoctanoate levels	TRUE	reported	gO5Awb	textfile	0.002435828	19.97372806
9	87030986	A	G	0.177262	-0.0960652	0.0199883	1.54E-06	rs11141654	8182	3-hydroxyoctanoate levels	TRUE	reported	gO5Awb	textfile	0.002815118	23.09267763
11	4572181	A	G	0.0644806	-0.140136	0.0309815	6.09E-06	rs34097396	8182	3-hydroxyoctanoate levels	TRUE	reported	gO5Awb	textfile	0.00249431	20.45447707
12	9871408	G	T	0.230317	0.0848311	0.0180197	2.51E-06	rs10844993	8182	3-hydroxyoctanoate levels	TRUE	reported	gO5Awb	textfile	0.00270135	22.15689567
14	29432672	C	T	0.426697	-0.0800192	0.0160357	6.04E-07	rs12878802	8182	3-hydroxyoctanoate levels	TRUE	reported	gO5Awb	textfile	0.003034124	24.89467112
16	20462998	C	A	0.280432	-0.0890214	0.0167413	1.05E-07	rs9302385	8182	3-hydroxyoctanoate levels	TRUE	reported	gO5Awb	textfile	0.003443918	28.26860065
17	74267491	T	C	0.126959	-0.105503	0.0228355	3.83E-06	rs9913532	8182	3-hydroxyoctanoate levels	TRUE	reported	gO5Awb	textfile	0.002602062	21.34039217
19	39941114	T	C	0.0601982	0.144537	0.0321382	6.88E-06	rs11879271	8182	3-hydroxyoctanoate levels	TRUE	reported	gO5Awb	textfile	0.002465944	20.22128745
chr.exposure	pos.exposure	effect_allele.exposure	other_allele.exposure	eaf.exposure	beta.exposure	se.exposure	pval.exposure	SNP	samplesize.exposure	exposure	mr_keep.exposure	pval_origin.exposure	id.exposure	data_source.exposure	R2	F
1	12161570	A	G	0.00760177	0.396114	0.08856	7.72E-06	rs143584067	8224	2-hydroxyoctanoate levels	TRUE	reported	LAtVii	textfile	0.00242676	20.00136058
1	75702239	C	T	0.304345	0.0744623	0.0167632	8.91E-06	rs76963882	8224	2-hydroxyoctanoate levels	TRUE	reported	LAtVii	textfile	0.00239351	19.72665326
1	104217807	A	G	0.0449171	-0.188731	0.0376106	5.22E-07	rs188077378	8224	2-hydroxyoctanoate levels	TRUE	reported	LAtVii	textfile	0.003052496	25.17446961
1	109896185	T	G	0.00231538	0.751021	0.161694	3.41E-06	rs12562486	8224	2-hydroxyoctanoate levels	TRUE	reported	LAtVii	textfile	0.002616348	21.56804212
2	73644538	T	C	0.22539	-0.222042	0.0183336	9.21E-34	rs13384756	8224	2-hydroxyoctanoate levels	TRUE	reported	LAtVii	textfile	0.017523221	146.6456309
2	216040672	C	T	0.0976011	0.124361	0.0261853	2.04E-06	rs112809733	8224	2-hydroxyoctanoate levels	TRUE	reported	LAtVii	textfile	0.002735147	22.55005857
3	15586533	A	T	0.0521596	0.218791	0.0348214	3.32E-10	rs74637339	8224	2-hydroxyoctanoate levels	TRUE	reported	LAtVii	textfile	0.004777531	39.46942698
3	18702604	A	G	0.0127548	0.321188	0.0693423	3.62E-06	rs35254234	8224	2-hydroxyoctanoate levels	TRUE	reported	LAtVii	textfile	0.002602001	21.44946715
3	66418124	A	G	0.00721536	0.410446	0.0914386	7.16E-06	rs183489175	8224	2-hydroxyoctanoate levels	TRUE	reported	LAtVii	textfile	0.002444033	20.14407315
3	73243416	A	G	0.00554067	-0.463127	0.104841	9.99E-06	rs145729777	8224	2-hydroxyoctanoate levels	TRUE	reported	LAtVii	textfile	0.002367149	19.50887666
5	25646458	C	T	0.20195	-0.0889207	0.0192855	4.01E-06	rs1479581	8224	2-hydroxyoctanoate levels	TRUE	reported	LAtVii	textfile	0.002578337	21.25388423
5	39371973	G	A	0.0512056	0.162122	0.0351403	3.96E-06	rs17470667	8224	2-hydroxyoctanoate levels	TRUE	reported	LAtVii	textfile	0.002581471	21.27979043
6	117466443	T	C	0.0777478	-0.128883	0.0289318	8.40E-06	rs35538886	8224	2-hydroxyoctanoate levels	TRUE	reported	LAtVii	textfile	0.002407191	19.83968331
9	73862954	T	C	0.983056	-0.27916	0.0605491	4.02E-06	rs7029211	8224	2-hydroxyoctanoate levels	TRUE	reported	LAtVii	textfile	0.002578023	21.25129332
10	89772422	A	G	0.231692	0.0926098	0.0184154	4.93E-07	rs12250365	8224	2-hydroxyoctanoate levels	TRUE	reported	LAtVii	textfile	0.003065738	25.28400981
11	45063972	A	G	0.00748539	0.452071	0.0895868	4.51E-07	rs77585588	8224	2-hydroxyoctanoate levels	TRUE	reported	LAtVii	textfile	0.003086736	25.45772666
11	99815568	C	G	0.0156997	0.297392	0.0628958	2.26E-06	rs76619244	8224	2-hydroxyoctanoate levels	TRUE	reported	LAtVii	textfile	0.002711147	22.35165282
16	49627427	C	A	0.385805	-0.0740584	0.0160837	4.13E-06	rs72622236	8224	2-hydroxyoctanoate levels	TRUE	reported	LAtVii	textfile	0.002571434	21.19683861
16	83280712	C	T	0.0532585	0.159419	0.0348335	4.73E-06	rs118085936	8224	2-hydroxyoctanoate levels	TRUE	reported	LAtVii	textfile	0.002540377	20.94017489
17	11018282	A	G	0.112013	-0.112122	0.0249261	6.85E-06	rs6503343	8224	2-hydroxyoctanoate levels	TRUE	reported	LAtVii	textfile	0.002454272	20.22867219
19	54667225	G	A	0.0848802	0.13927	0.0278489	5.71E-07	rs11574581	8224	2-hydroxyoctanoate levels	TRUE	reported	LAtVii	textfile	0.003031777	25.0030754
22	17156988	A	G	0.324124	-0.0747733	0.0168719	9.34E-06	rs5748916	8224	2-hydroxyoctanoate levels	TRUE	reported	LAtVii	textfile	0.002382572	19.63629199
chr.exposure	pos.exposure	effect_allele.exposure	other_allele.exposure	eaf.exposure	beta.exposure	se.exposure	pval.exposure	SNP	samplesize.exposure	exposure	mr_keep.exposure	pval_origin.exposure	id.exposure	data_source.exposure	R2	F
1	106889954	A	G	0.201091	-0.0844405	0.0186944	6.28E-06	rs12726652	7998	Homocitrulline levels	TRUE	reported	ymJPDk	textfile	0.002544431	20.39717003
1	211797411	A	C	0.0157189	-0.281055	0.0612479	4.46E-06	rs149152049	7998	Homocitrulline levels	TRUE	reported	ymJPDk	textfile	0.002625892	21.0519152
2	59983063	C	T	0.00789672	0.390038	0.0861107	5.91E-06	rs145449041	7998	Homocitrulline levels	TRUE	reported	ymJPDk	textfile	0.002558619	20.51119616
2	73434858	G	C	0.230629	-0.0830696	0.017955	3.72E-06	rs6736866	7998	Homocitrulline levels	TRUE	reported	ymJPDk	textfile	0.00266914	21.3995581
2	124688613	C	T	0.21935	-0.0849946	0.0183847	3.78E-06	rs17011873	7998	Homocitrulline levels	TRUE	reported	ymJPDk	textfile	0.002665196	21.36785655
2	159109365	G	C	0.014361	0.283943	0.064014	9.18E-06	rs149381367	7998	Homocitrulline levels	TRUE	reported	ymJPDk	textfile	0.00245394	19.66997409
2	240789660	C	T	0.292502	0.0759281	0.0168742	6.81E-06	rs12989742	7998	Homocitrulline levels	TRUE	reported	ymJPDk	textfile	0.002525104	20.24184365
3	53194820	T	C	0.233488	0.0844343	0.0180873	3.04E-06	rs12490555	7998	Homocitrulline levels	TRUE	reported	ymJPDk	textfile	0.002717235	21.78621154
4	7768996	T	G	0.179857	0.0877735	0.019671	8.12E-06	rs2285761	7998	Homocitrulline levels	TRUE	reported	ymJPDk	textfile	0.002483206	19.90514482
5	6518191	A	G	0.193256	0.0865002	0.0193084	7.47E-06	rs11741406	7998	Homocitrulline levels	TRUE	reported	ymJPDk	textfile	0.002503063	20.0647168
5	115969714	T	C	0.380988	-0.0690213	0.0155186	8.68E-06	rs34463406	7998	Homocitrulline levels	TRUE	reported	ymJPDk	textfile	0.002467215	19.77664315
6	23183054	A	G	0.0209967	0.253526	0.0529352	1.67E-06	rs148874160	7998	Homocitrulline levels	TRUE	reported	ymJPDk	textfile	0.002859768	22.93228222
6	159148535	C	T	0.00661459	0.482554	0.0941732	2.99E-07	rs148170430	7998	Homocitrulline levels	TRUE	reported	ymJPDk	textfile	0.003272144	26.24995538
7	42728817	C	T	0.0326658	-0.19071	0.042891	8.73E-06	rs17544266	7998	Homocitrulline levels	TRUE	reported	ymJPDk	textfile	0.002465818	19.76541668
7	151726259	A	G	0.506254	-0.0708743	0.0154929	4.77E-06	rs2727548	7998	Homocitrulline levels	TRUE	reported	ymJPDk	textfile	0.002609732	20.9220153
11	7669396	G	T	0.0356159	-0.187452	0.0408701	4.51E-06	rs117283049	7998	Homocitrulline levels	TRUE	reported	ymJPDk	textfile	0.002623292	21.03101058
11	92545337	T	C	0.00949925	0.347563	0.077241	6.80E-06	rs147045808	7998	Homocitrulline levels	TRUE	reported	ymJPDk	textfile	0.002525177	20.24243179
12	130026756	A	C	0.00969841	-0.348657	0.077783	7.38E-06	rs78978101	7998	Homocitrulline levels	TRUE	reported	ymJPDk	textfile	0.002505857	20.08717138
15	93464119	G	C	0.775299	0.0862129	0.0184313	2.90E-06	rs8025295	7998	Homocitrulline levels	TRUE	reported	ymJPDk	textfile	0.002728128	21.87378593
16	51773494	T	C	0.0261017	0.211726	0.0469464	6.48E-06	rs140994086	7998	Homocitrulline levels	TRUE	reported	ymJPDk	textfile	0.002536643	20.33457882
16	74025708	T	C	0.0348954	0.186096	0.0415711	7.59E-06	rs929300	7998	Homocitrulline levels	TRUE	reported	ymJPDk	textfile	0.002499326	20.0346809
16	87449270	G	C	0.0298171	-0.208734	0.0445316	2.77E-06	rs138767120	7998	Homocitrulline levels	TRUE	reported	ymJPDk	textfile	0.002739536	21.96550428
16	89563372	A	G	0.192497	0.08928	0.0193344	3.88E-06	rs3211568	7998	Homocitrulline levels	TRUE	reported	ymJPDk	textfile	0.002658944	21.31760203
17	430928	T	C	0.034294	0.197529	0.0418217	2.32E-06	rs74251908	7998	Homocitrulline levels	TRUE	reported	ymJPDk	textfile	0.002781425	22.30230502
17	39464094	G	A	0.740662	-0.0943027	0.0172638	4.70E-08	rs4390625	7998	Homocitrulline levels	TRUE	reported	ymJPDk	textfile	0.003716865	29.83093378
18	1613350	C	T	0.420836	0.0706504	0.0154811	5.03E-06	rs61197953	7998	Homocitrulline levels	TRUE	reported	ymJPDk	textfile	0.002597256	20.82173926
18	11989017	A	G	0.028192	0.224504	0.0458815	9.92E-07	rs75459253	7998	Homocitrulline levels	TRUE	reported	ymJPDk	textfile	0.00298465	23.93670329
19	32851497	T	C	0.507921	-0.120814	0.0151785	1.73E-15	rs200399858	7998	Homocitrulline levels	TRUE	reported	ymJPDk	textfile	0.007859027	63.33856252
19	32873722	T	C	0.606808	0.254197	0.0152966	5.17E-62	rs8101881	7998	Homocitrulline levels	TRUE	reported	ymJPDk	textfile	0.033375473	276.0847426
chr.exposure	pos.exposure	effect_allele.exposure	other_allele.exposure	eaf.exposure	beta.exposure	se.exposure	pval.exposure	SNP	samplesize.exposure	exposure	mr_keep.exposure	pval_origin.exposure	id.exposure	data_source.exposure	R2	F
1	151935363	T	G	0.637541	0.0721966	0.0158469	5.22E-06	rs2999546	8208	Indoleacetate levels	TRUE	reported	Gy23iu	textfile	0.002522381	20.75099956
1	234491997	T	G	0.11603	0.109808	0.0239353	4.48E-06	rs4584428	8208	Indoleacetate levels	TRUE	reported	Gy23iu	textfile	0.002557647	21.04187215
2	17935969	T	C	0.620089	-0.0719998	0.0157071	4.56E-06	rs11889711	8208	Indoleacetate levels	TRUE	reported	Gy23iu	textfile	0.002553424	21.00703348
2	113217527	G	T	0.197771	0.0905519	0.0192077	2.42E-06	rs1479	8208	Indoleacetate levels	TRUE	reported	Gy23iu	textfile	0.002700429	22.21971947
2	233672032	C	T	0.0147633	0.303539	0.0629629	1.43E-06	rs72551330	8208	Indoleacetate levels	TRUE	reported	Gy23iu	textfile	0.002823542	23.23559067
2	240648988	C	A	0.0258431	-0.227745	0.048348	2.47E-06	rs146089696	8208	Indoleacetate levels	TRUE	reported	Gy23iu	textfile	0.002696068	22.18374376
3	46593678	A	G	0.021052	0.272146	0.0527254	2.45E-07	rs77535679	8208	Indoleacetate levels	TRUE	reported	Gy23iu	textfile	0.003235336	26.63534395
3	149475443	T	C	0.0404457	0.179659	0.0383524	2.81E-06	rs73152633	8208	Indoleacetate levels	TRUE	reported	Gy23iu	textfile	0.002666343	21.93850496
3	179190061	A	G	0.164093	0.0952028	0.0206127	3.86E-06	rs9866361	8208	Indoleacetate levels	TRUE	reported	Gy23iu	textfile	0.00259218	21.32670899
4	1675590	C	G	0.0194495	0.241854	0.0544403	8.89E-06	rs115634566	8208	Indoleacetate levels	TRUE	reported	Gy23iu	textfile	0.002398751	19.73148149
4	181238448	A	G	0.206417	0.0847569	0.0190801	8.91E-06	rs13353672	8208	Indoleacetate levels	TRUE	reported	Gy23iu	textfile	0.002398328	19.72799729
4	189747117	T	C	0.0350566	0.204895	0.0426063	1.52E-06	rs138960177	8208	Indoleacetate levels	TRUE	reported	Gy23iu	textfile	0.002809673	23.12114003
6	162035178	G	T	0.361312	-0.0712121	0.0160922	9.63E-06	rs2187200	8208	Indoleacetate levels	TRUE	reported	Gy23iu	textfile	0.002380151	19.57811647
7	50427357	T	C	0.0749114	-0.144801	0.0290437	6.18E-07	rs78906653	8208	Indoleacetate levels	TRUE	reported	Gy23iu	textfile	0.003019178	24.85040109
7	50462479	T	C	0.0179246	-0.37948	0.056925	2.62E-11	rs11575549	8208	Indoleacetate levels	TRUE	reported	Gy23iu	textfile	0.005385045	44.42893164
7	130051469	G	C	0.561746	-0.0700153	0.0154721	6.03E-06	rs867704	8208	Indoleacetate levels	TRUE	reported	Gy23iu	textfile	0.002488673	20.47300278
8	56843191	T	G	0.0196341	-0.282142	0.0546119	2.39E-07	rs72663013	8208	Indoleacetate levels	TRUE	reported	Gy23iu	textfile	0.003241258	26.68425446
9	5571105	G	A	0.0591969	-0.148381	0.0323839	4.61E-06	rs41280729	8208	Indoleacetate levels	TRUE	reported	Gy23iu	textfile	0.002551241	20.98903408
10	29902027	C	A	0.251463	-0.0790401	0.0175887	7.00E-06	rs1929252	8208	Indoleacetate levels	TRUE	reported	Gy23iu	textfile	0.002454273	20.18931779
10	71591392	A	G	0.0982241	-0.134401	0.0257002	1.70E-07	rs10999904	8208	Indoleacetate levels	TRUE	reported	Gy23iu	textfile	0.003320856	27.34174061
10	117400423	G	A	0.0266439	-0.220452	0.0473306	3.20E-06	rs76522692	8208	Indoleacetate levels	TRUE	reported	Gy23iu	textfile	0.002636091	21.68893521
11	55238964	T	C	0.118732	-0.111869	0.0240488	3.29E-06	rs11518601	8208	Indoleacetate levels	TRUE	reported	Gy23iu	textfile	0.002629371	21.63350337
11	65749117	C	G	0.180316	0.0899903	0.019745	5.17E-06	rs11227288	8208	Indoleacetate levels	TRUE	reported	Gy23iu	textfile	0.002524307	20.76688165
14	44601011	A	G	0.0289393	-0.220159	0.0457359	1.48E-06	rs35291122	8208	Indoleacetate levels	TRUE	reported	Gy23iu	textfile	0.002815119	23.16608222
15	42517608	T	C	0.0218319	0.234493	0.0518474	6.10E-06	rs118052117	8208	Indoleacetate levels	TRUE	reported	Gy23iu	textfile	0.002485922	20.45031327
16	20463360	C	T	0.279379	-0.0845625	0.0169225	5.82E-07	rs8061485	8208	Indoleacetate levels	TRUE	reported	Gy23iu	textfile	0.003032983	24.96437785
16	70288328	T	C	0.00561386	0.525364	0.102005	2.60E-07	rs184875464	8208	Indoleacetate levels	TRUE	reported	Gy23iu	textfile	0.003221359	26.51989891
16	87640321	G	C	0.0594671	0.15968	0.0323035	7.69E-07	rs181823597	8208	Indoleacetate levels	TRUE	reported	Gy23iu	textfile	0.002968066	24.42845799
17	12355766	T	C	0.014453	0.29338	0.0638741	4.37E-06	rs79441299	8208	Indoleacetate levels	TRUE	reported	Gy23iu	textfile	0.002563653	21.09140861
20	17872813	A	G	0.955495	-0.170792	0.0381475	7.56E-06	rs240759	8208	Indoleacetate levels	TRUE	reported	Gy23iu	textfile	0.002436162	20.03996921
22	33441144	T	G	0.0584424	0.173939	0.0334364	1.97E-07	rs113532410	8208	Indoleacetate levels	TRUE	reported	Gy23iu	textfile	0.003286155	27.05509596
22	41550972	A	G	0.0332277	0.19056	0.042405	7.00E-06	rs5751124	8208	Indoleacetate levels	TRUE	reported	Gy23iu	textfile	0.002454284	20.18940491
chr.exposure	pos.exposure	effect_allele.exposure	other_allele.exposure	eaf.exposure	beta.exposure	se.exposure	pval.exposure	SNP	samplesize.exposure	exposure	mr_keep.exposure	pval_origin.exposure	id.exposure	data_source.exposure	R2	F
2	114276169	T	C	0.024875	0.241198	0.049473	1.09E-06	rs75445316	8212	1-linoleoylglycerol (18:2) levels	TRUE	reported	K7SYHt	textfile	0.002886069	23.76321122
2	225063702	C	G	0.00861964	0.382342	0.0840396	5.38E-06	rs113627835	8212	1-linoleoylglycerol (18:2) levels	TRUE	reported	K7SYHt	textfile	0.002514165	20.69332498
4	32419463	T	C	0.025608	0.226158	0.049117	4.14E-06	rs114473062	8212	1-linoleoylglycerol (18:2) levels	TRUE	reported	K7SYHt	textfile	0.002575085	21.19602683
4	64106675	G	A	0.0152346	0.316857	0.0635267	6.11E-07	rs77982886	8212	1-linoleoylglycerol (18:2) levels	TRUE	reported	K7SYHt	textfile	0.003020309	24.87185842
4	159919833	G	A	0.0573319	-0.15194	0.0334117	5.43E-06	rs10006032	8212	1-linoleoylglycerol (18:2) levels	TRUE	reported	K7SYHt	textfile	0.00251192	20.67479986
5	4715384	T	C	0.0420795	-0.17568	0.038446	4.89E-06	rs10072491	8212	1-linoleoylglycerol (18:2) levels	TRUE	reported	K7SYHt	textfile	0.002536241	20.87548329
6	895419	G	A	0.0201079	-0.258001	0.0552286	2.99E-06	rs62385039	8212	1-linoleoylglycerol (18:2) levels	TRUE	reported	K7SYHt	textfile	0.002650411	21.81769801
8	19990569	A	G	0.120383	-0.11411	0.0235805	1.30E-06	rs17410962	8212	1-linoleoylglycerol (18:2) levels	TRUE	reported	K7SYHt	textfile	0.002843517	23.41184326
8	87113088	T	C	0.221974	-0.0822174	0.0185161	8.98E-06	rs2943179	8212	1-linoleoylglycerol (18:2) levels	TRUE	reported	K7SYHt	textfile	0.002395179	19.71163545
9	16346456	G	C	0.49482	-0.0721413	0.0159373	5.99E-06	rs6475038	8212	1-linoleoylglycerol (18:2) levels	TRUE	reported	K7SYHt	textfile	0.002488899	20.48484344
9	74877161	G	C	0.981772	0.266346	0.0602083	9.70E-06	rs10735636	8212	1-linoleoylglycerol (18:2) levels	TRUE	reported	K7SYHt	textfile	0.002377371	19.56472935
10	21701387	C	T	0.0332722	0.191261	0.0431454	9.30E-06	rs117168942	8212	1-linoleoylglycerol (18:2) levels	TRUE	reported	K7SYHt	textfile	0.002387244	19.6461774
11	36708159	T	C	0.17797	-0.0907355	0.0204967	9.56E-06	rs11033752	8212	1-linoleoylglycerol (18:2) levels	TRUE	reported	K7SYHt	textfile	0.002380688	19.59209152
11	116778201	C	G	0.868723	-0.116525	0.0229017	3.62E-07	rs964184	8212	1-linoleoylglycerol (18:2) levels	TRUE	reported	K7SYHt	textfile	0.003142584	25.88195018
12	106280157	A	G	0.022346	0.235446	0.0519464	5.83E-06	rs56354314	8212	1-linoleoylglycerol (18:2) levels	TRUE	reported	K7SYHt	textfile	0.002495386	20.53836837
13	69782332	T	C	0.0249358	-0.22125	0.0491192	6.66E-06	rs12858688	8212	1-linoleoylglycerol (18:2) levels	TRUE	reported	K7SYHt	textfile	0.002464583	20.28421501
14	92187131	G	A	0.0875843	0.125943	0.028029	7.01E-06	rs11160050	8212	1-linoleoylglycerol (18:2) levels	TRUE	reported	K7SYHt	textfile	0.002452548	20.18492209
16	56904086	C	T	0.245284	0.081903	0.0180828	5.92E-06	rs12447287	8212	1-linoleoylglycerol (18:2) levels	TRUE	reported	K7SYHt	textfile	0.002491929	20.50984971
17	46835535	C	T	0.211593	0.0857298	0.0192292	8.26E-06	rs9894638	8212	1-linoleoylglycerol (18:2) levels	TRUE	reported	K7SYHt	textfile	0.002414584	19.8717175
chr.exposure	pos.exposure	effect_allele.exposure	other_allele.exposure	eaf.exposure	beta.exposure	se.exposure	pval.exposure	SNP	samplesize.exposure	exposure	mr_keep.exposure	pval_origin.exposure	id.exposure	data_source.exposure	R2	F
1	10780848	G	A	0.0555824	-0.176168	0.0391241	6.71E-06	rs17035713	6378	2-linoleoylglycerol (18:2) levels	TRUE	reported	gCdQCY	textfile	0.003168855	20.26885056
1	114230144	A	T	0.024663	-0.26624	0.0570875	3.11E-06	rs77599553	6378	2-linoleoylglycerol (18:2) levels	TRUE	reported	gCdQCY	textfile	0.003398612	21.74344496
1	241640505	A	C	0.0198899	-0.278095	0.0628536	9.67E-06	rs113718400	6378	2-linoleoylglycerol (18:2) levels	TRUE	reported	gCdQCY	textfile	0.003059924	19.56995558
2	52595363	T	G	0.231638	0.0960714	0.0209226	4.40E-06	rs952263	6378	2-linoleoylglycerol (18:2) levels	TRUE	reported	gCdQCY	textfile	0.003294876	21.07757911
2	71527599	A	C	0.0354543	0.211234	0.0475892	9.05E-06	rs55920120	6378	2-linoleoylglycerol (18:2) levels	TRUE	reported	gCdQCY	textfile	0.003079547	19.69584561
2	175869870	C	A	0.219483	0.109484	0.0215719	3.87E-07	rs4972489	6378	2-linoleoylglycerol (18:2) levels	TRUE	reported	gCdQCY	textfile	0.00402244	25.75065668
3	8342446	G	A	0.319162	-0.0837752	0.0189266	9.59E-06	rs11924632	6378	2-linoleoylglycerol (18:2) levels	TRUE	reported	gCdQCY	textfile	0.003062451	19.58617059
3	78579458	A	C	0.0186813	-0.286922	0.0649528	9.99E-06	rs73121585	6378	2-linoleoylglycerol (18:2) levels	TRUE	reported	gCdQCY	textfile	0.003050147	19.50723597
3	155364642	A	G	0.0189245	0.286907	0.0647015	9.24E-06	rs141172381	6378	2-linoleoylglycerol (18:2) levels	TRUE	reported	gCdQCY	textfile	0.003073493	19.65700661
3	194026260	C	T	0.0314905	0.237339	0.0507469	2.91E-06	rs7643986	6378	2-linoleoylglycerol (18:2) levels	TRUE	reported	gCdQCY	textfile	0.003417809	21.86668632
4	21558733	A	C	0.0908947	-0.140175	0.0306696	4.87E-06	rs12498693	6378	2-linoleoylglycerol (18:2) levels	TRUE	reported	gCdQCY	textfile	0.003264527	20.88279857
4	99294430	T	C	0.0830319	-0.141425	0.031732	8.32E-06	rs72679893	6378	2-linoleoylglycerol (18:2) levels	TRUE	reported	gCdQCY	textfile	0.00310472	19.85734938
4	127836164	G	A	0.018813	0.297064	0.0645441	4.17E-06	rs190199861	6378	2-linoleoylglycerol (18:2) levels	TRUE	reported	gCdQCY	textfile	0.003310262	21.17633233
6	69477429	T	G	0.0135114	0.346995	0.0766527	5.99E-06	rs117372736	6378	2-linoleoylglycerol (18:2) levels	TRUE	reported	gCdQCY	textfile	0.003202682	20.4859125
6	116234813	T	C	0.0182161	0.311867	0.0660179	2.31E-06	rs4946146	6378	2-linoleoylglycerol (18:2) levels	TRUE	reported	gCdQCY	textfile	0.003486695	22.30895501
8	10927516	T	C	0.233493	0.0964238	0.0209287	4.08E-06	rs59927118	6378	2-linoleoylglycerol (18:2) levels	TRUE	reported	gCdQCY	textfile	0.003317084	21.22011698
10	33157079	A	C	0.0631083	0.159431	0.0358652	8.78E-06	rs34291068	6378	2-linoleoylglycerol (18:2) levels	TRUE	reported	gCdQCY	textfile	0.003088667	19.75435344
11	132983703	G	A	0.0286499	-0.234076	0.0525518	8.42E-06	rs78575779	6378	2-linoleoylglycerol (18:2) levels	TRUE	reported	gCdQCY	textfile	0.003101025	19.83363772
12	26030131	A	C	0.0711024	0.160187	0.03428	2.97E-06	rs111764634	6378	2-linoleoylglycerol (18:2) levels	TRUE	reported	gCdQCY	textfile	0.003411961	21.82914385
12	129450796	A	G	0.0248153	0.280524	0.0568874	8.17E-07	rs189863837	6378	2-linoleoylglycerol (18:2) levels	TRUE	reported	gCdQCY	textfile	0.003798138	24.30925611
17	78409221	T	C	0.106214	-0.132143	0.0284005	3.27E-06	rs56327721	6378	2-linoleoylglycerol (18:2) levels	TRUE	reported	gCdQCY	textfile	0.00338283	21.6421372
20	20401286	C	T	0.101462	0.130879	0.0293982	8.51E-06	rs6081988	6378	2-linoleoylglycerol (18:2) levels	TRUE	reported	gCdQCY	textfile	0.003097893	19.81354791
21	44330365	A	G	0.587463	0.0845951	0.0181892	3.31E-06	rs11552067	6378	2-linoleoylglycerol (18:2) levels	TRUE	reported	gCdQCY	textfile	0.003379935	21.62355091
chr.exposure	pos.exposure	effect_allele.exposure	other_allele.exposure	eaf.exposure	beta.exposure	se.exposure	pval.exposure	SNP	samplesize.exposure	exposure	mr_keep.exposure	pval_origin.exposure	id.exposure	data_source.exposure	R2	F
1	94868430	G	A	0.0316989	0.221475	0.0445422	6.62E-07	rs9432398	8153	Indolepropionate levels	TRUE	reported	F2Qxeu	textfile	0.003023247	24.71721551
1	190587579	C	G	0.0253623	-0.223208	0.0489983	5.23E-06	rs80346659	8153	Indolepropionate levels	TRUE	reported	F2Qxeu	textfile	0.002538844	20.7467913
1	204382965	A	C	0.0247598	0.221278	0.0497353	8.62E-06	rs6664713	8153	Indolepropionate levels	TRUE	reported	F2Qxeu	textfile	0.002422013	19.78975611
2	72024621	A	G	0.46355	0.0695737	0.0155972	8.17E-06	rs1878503	8153	Indolepropionate levels	TRUE	reported	F2Qxeu	textfile	0.002434562	19.89254591
2	136062506	T	C	0.629022	-0.0861776	0.01577	4.64E-08	rs11681248	8153	Indolepropionate levels	TRUE	reported	F2Qxeu	textfile	0.003649389	29.85512228
3	2566507	T	C	0.110017	-0.113035	0.0255573	9.74E-06	rs76260755	8153	Indolepropionate levels	TRUE	reported	F2Qxeu	textfile	0.002393524	19.55642138
3	185638205	T	C	0.0567903	0.150356	0.0334056	6.77E-06	rs9857968	8153	Indolepropionate levels	TRUE	reported	F2Qxeu	textfile	0.002478607	20.25332933
5	94928720	A	G	0.0186095	0.259172	0.0571721	5.81E-06	rs76157950	8153	Indolepropionate levels	TRUE	reported	F2Qxeu	textfile	0.002514185	20.5447718
5	143246483	C	G	0.156615	0.102766	0.0214138	1.59E-06	rs853154	8153	Indolepropionate levels	TRUE	reported	F2Qxeu	textfile	0.002816884	23.02527744
10	72312216	A	G	0.0103757	0.356183	0.0769361	3.66E-06	rs117276795	8153	Indolepropionate levels	TRUE	reported	F2Qxeu	textfile	0.002621974	21.42789407
11	109342489	T	G	0.100928	-0.117218	0.025765	5.38E-06	rs11822621	8153	Indolepropionate levels	TRUE	reported	F2Qxeu	textfile	0.002532268	20.69291965
11	117880025	G	C	0.561103	-0.0739761	0.0160037	3.79E-06	rs497768	8153	Indolepropionate levels	TRUE	reported	F2Qxeu	textfile	0.002613894	21.36168521
13	82019296	A	T	0.630251	-0.0847838	0.0167172	3.94E-07	rs9565718	8153	Indolepropionate levels	TRUE	reported	F2Qxeu	textfile	0.003144946	25.71533164
14	33440005	G	A	0.0761626	0.132651	0.0296776	7.83E-06	rs61974973	8153	Indolepropionate levels	TRUE	reported	F2Qxeu	textfile	0.002444461	19.97362783
14	56714297	A	G	0.97371	0.22816	0.048609	2.68E-06	rs198260	8153	Indolepropionate levels	TRUE	reported	F2Qxeu	textfile	0.002694984	22.02617542
16	20463360	C	T	0.278471	-0.175473	0.0171848	1.77E-24	rs8061485	8153	Indolepropionate levels	TRUE	reported	F2Qxeu	textfile	0.012626864	104.2377645
16	74617721	C	T	0.826904	0.0920404	0.0207915	9.56E-06	rs4316784	8153	Indolepropionate levels	TRUE	reported	F2Qxeu	textfile	0.002397868	19.59200128
21	32008646	G	T	0.0427167	0.169465	0.0383093	9.71E-06	rs9981680	8153	Indolepropionate levels	TRUE	reported	F2Qxeu	textfile	0.00239438	19.56343221
chr.exposure	pos.exposure	effect_allele.exposure	other_allele.exposure	eaf.exposure	beta.exposure	se.exposure	pval.exposure	SNP	samplesize.exposure	exposure	mr_keep.exposure	pval_origin.exposure	id.exposure	data_source.exposure	R2	F
1	83001622	A	G	0.00560552	-0.484057	0.102614	2.39E-06	rs567440118	8151	Threonate levels	TRUE	reported	kq5i1j	textfile	0.002722606	22.2470894
1	181416933	C	T	0.0591665	0.144169	0.0324617	8.95E-06	rs647667	8151	Threonate levels	TRUE	reported	kq5i1j	textfile	0.002414019	19.71944452
2	41679986	C	T	0.00818764	-0.397999	0.0851016	2.91E-06	rs75194109	8151	Threonate levels	TRUE	reported	kq5i1j	textfile	0.002676171	21.86663399
2	73660507	T	A	0.222311	0.0812665	0.0182574	8.54E-06	rs11126412	8151	Threonate levels	TRUE	reported	kq5i1j	textfile	0.002424823	19.80791097
2	234402679	C	T	0.784904	0.0837071	0.018929	9.77E-06	rs4663135	8151	Threonate levels	TRUE	reported	kq5i1j	textfile	0.002393413	19.55071634
3	6939905	A	T	0.384514	0.0748445	0.0158705	2.41E-06	rs535146	8151	Threonate levels	TRUE	reported	kq5i1j	textfile	0.002721099	22.23473658
3	78448608	T	G	0.0191146	-0.246684	0.0554495	8.63E-06	rs145376871	8151	Threonate levels	TRUE	reported	kq5i1j	textfile	0.00242227	19.78700756
3	87879048	G	C	0.028169	0.206021	0.0459715	7.41E-06	rs76954195	8151	Threonate levels	TRUE	reported	kq5i1j	textfile	0.00245791	20.07886026
4	7631167	G	A	0.07346	-0.129378	0.0291215	8.88E-06	rs78921993	8151	Threonate levels	TRUE	reported	kq5i1j	textfile	0.00241564	19.73271345
4	87970891	T	A	0.0078808	-0.381288	0.0860405	9.36E-06	rs184637108	8151	Threonate levels	TRUE	reported	kq5i1j	textfile	0.002403502	19.63332466
4	98895019	C	T	0.0203237	-0.244512	0.0539409	5.82E-06	rs139591016	8151	Threonate levels	TRUE	reported	kq5i1j	textfile	0.002514546	20.54269433
5	67428058	A	G	0.0293864	0.209381	0.0453361	3.87E-06	rs73766900	8151	Threonate levels	TRUE	reported	kq5i1j	textfile	0.002609999	21.32453888
5	69524538	T	A	0.0168734	0.275959	0.0591476	3.08E-06	rs111498995	8151	Threonate levels	TRUE	reported	kq5i1j	textfile	0.002663457	21.76247551
5	139350290	G	T	0.0304893	-0.293756	0.0441641	2.90E-11	rs62381620	8151	Threonate levels	TRUE	reported	kq5i1j	textfile	0.005398498	44.23114147
5	141194505	G	T	0.000184411	-2.86664	0.562079	3.40E-07	rs61744140	8151	Threonate levels	TRUE	reported	kq5i1j	textfile	0.003180951	26.00429105
6	92821947	T	A	0.0133227	-0.319612	0.066975	1.82E-06	rs80179348	8151	Threonate levels	TRUE	reported	kq5i1j	textfile	0.002786109	22.76743648
6	169391708	T	C	0.0120586	-0.320596	0.0696557	4.17E-06	rs149656965	8151	Threonate levels	TRUE	reported	kq5i1j	textfile	0.002592178	21.17855385
7	16795578	A	G	0.02583	-0.22873	0.0484595	2.36E-06	rs78263978	8151	Threonate levels	TRUE	reported	kq5i1j	textfile	0.002725788	22.27315949
7	98583433	C	A	0.0928766	-0.121016	0.0261549	3.71E-06	rs2394872	8151	Threonate levels	TRUE	reported	kq5i1j	textfile	0.002619566	21.40291293
8	11560832	T	C	0.0133923	-0.318701	0.066826	1.85E-06	rs77181656	8151	Threonate levels	TRUE	reported	kq5i1j	textfile	0.002782626	22.73889437
8	16238488	C	T	0.0217525	-0.229603	0.0518367	9.45E-06	rs76379749	8151	Threonate levels	TRUE	reported	kq5i1j	textfile	0.002401184	19.61434678
9	127750741	G	T	0.0196633	-0.255385	0.0546341	2.95E-06	rs7875568	8151	Threonate levels	TRUE	reported	kq5i1j	textfile	0.002673558	21.84522937
10	2830418	A	G	0.0203856	-0.239983	0.0535446	7.40E-06	rs72774956	8151	Threonate levels	TRUE	reported	kq5i1j	textfile	0.002458384	20.08274268
10	70646994	A	G	0.70797	0.0767693	0.017064	6.83E-06	rs826459	8151	Threonate levels	TRUE	reported	kq5i1j	textfile	0.002476997	20.23517204
12	94667490	T	C	0.0122956	-0.30887	0.0693354	8.40E-06	rs74850022	8151	Threonate levels	TRUE	reported	kq5i1j	textfile	0.002428703	19.83968763
12	118971939	C	G	0.024852	0.238798	0.0488539	1.02E-06	rs7960425	8151	Threonate levels	TRUE	reported	kq5i1j	textfile	0.002922677	23.88670889
16	84962841	C	T	0.886875	-0.116779	0.0239738	1.11E-06	rs4783107	8151	Threonate levels	TRUE	reported	kq5i1j	textfile	0.002902568	23.72188372
chr.exposure	pos.exposure	effect_allele.exposure	other_allele.exposure	eaf.exposure	beta.exposure	se.exposure	pval.exposure	SNP	samplesize.exposure	exposure	mr_keep.exposure	pval_origin.exposure	id.exposure	data_source.exposure	R2	F
1	34909640	C	T	0.142724	-0.100817	0.0215403	2.86E-06	rs75446748	8250	N-acetylglycine levels	TRUE	reported	5ot9Nc	textfile	0.002648247	21.90073795
1	75726823	A	G	0.337406	-0.0770614	0.0157164	9.43E-07	rs1890452	8250	N-acetylglycine levels	TRUE	reported	5ot9Nc	textfile	0.002905694	24.03600834
1	212158947	T	C	0.0153734	0.275875	0.0608934	5.89E-06	rs112816924	8250	N-acetylglycine levels	TRUE	reported	5ot9Nc	textfile	0.002481711	20.52007523
2	145354897	T	C	0.201151	0.0978791	0.0188923	2.21E-07	rs16824802	8250	N-acetylglycine levels	TRUE	reported	5ot9Nc	textfile	0.00324299	26.83520837
2	210675783	A	C	0.307889	0.381478	0.0157461	1.16E-129	rs1047891	8250	N-acetylglycine levels	TRUE	reported	5ot9Nc	textfile	0.066418815	586.7967332
2	212238489	A	G	0.194247	-0.0838786	0.0187414	7.62E-06	rs62182612	8250	N-acetylglycine levels	TRUE	reported	5ot9Nc	textfile	0.002422095	20.02594366
3	66829559	C	A	0.0176413	0.25373	0.0570551	8.70E-06	rs77976040	8250	N-acetylglycine levels	TRUE	reported	5ot9Nc	textfile	0.002391448	19.77194533
3	149644618	A	G	0.560748	0.0826592	0.0152654	6.14E-08	rs9821781	8250	N-acetylglycine levels	TRUE	reported	5ot9Nc	textfile	0.00354137	29.31303064
3	155687953	C	T	0.258424	-0.0883162	0.0172318	2.97E-07	rs358908	8250	N-acetylglycine levels	TRUE	reported	5ot9Nc	textfile	0.003173839	26.26117547
4	81933213	C	A	0.140374	-0.107576	0.021548	5.96E-07	rs12233751	8250	N-acetylglycine levels	TRUE	reported	5ot9Nc	textfile	0.003011985	24.9179066
6	38257980	T	A	0.0255581	-0.213667	0.04776	7.69E-06	rs115090460	8250	N-acetylglycine levels	TRUE	reported	5ot9Nc	textfile	0.002420137	20.00971819
6	54528751	C	T	0.208481	0.0882873	0.0184131	1.63E-06	rs243795	8250	N-acetylglycine levels	TRUE	reported	5ot9Nc	textfile	0.002778946	22.98462122
7	56111673	G	C	0.499694	-0.0672825	0.0150525	7.83E-06	rs4947536	8250	N-acetylglycine levels	TRUE	reported	5ot9Nc	textfile	0.00241592	19.9747647
8	4954816	G	C	0.400543	0.072029	0.0152368	2.28E-06	rs11136810	8250	N-acetylglycine levels	TRUE	reported	5ot9Nc	textfile	0.00270146	22.3419945
8	135742865	C	T	0.0282572	0.202404	0.0452943	7.87E-06	rs76513761	8250	N-acetylglycine levels	TRUE	reported	5ot9Nc	textfile	0.002414611	19.96391818
9	12854868	A	G	0.0158633	0.271706	0.0604624	7.00E-06	rs78612075	8250	N-acetylglycine levels	TRUE	reported	5ot9Nc	textfile	0.002441811	20.18935281
9	23661372	A	G	0.69497	0.080588	0.0163581	8.37E-07	rs10757444	8250	N-acetylglycine levels	TRUE	reported	5ot9Nc	textfile	0.002933225	24.26441033
9	103329540	C	T	0.0180032	-0.284047	0.056482	4.93E-07	rs144831076	8250	N-acetylglycine levels	TRUE	reported	5ot9Nc	textfile	0.003056167	25.28453577
11	47595900	T	G	0.0315572	0.193942	0.0427714	5.78E-06	rs151202997	8250	N-acetylglycine levels	TRUE	reported	5ot9Nc	textfile	0.002486004	20.55566408
11	67592132	G	T	0.572668	-0.115999	0.0149808	9.70E-15	rs596603	8250	N-acetylglycine levels	TRUE	reported	5ot9Nc	textfile	0.007215056	59.94226954
11	122218881	C	G	0.445641	-0.0733441	0.0154452	2.05E-06	rs7127777	8250	N-acetylglycine levels	TRUE	reported	5ot9Nc	textfile	0.002725862	22.54436455
12	97145788	G	T	0.00985641	-0.347252	0.0751899	3.87E-06	rs11108842	8250	N-acetylglycine levels	TRUE	reported	5ot9Nc	textfile	0.002578667	21.32382947
13	78475624	T	C	0.351672	0.0709468	0.015894	8.05E-06	rs2329096	8250	N-acetylglycine levels	TRUE	reported	5ot9Nc	textfile	0.002409337	19.92020988
16	20725063	T	C	0.0552779	0.156311	0.0326222	1.66E-06	rs141342711	8250	N-acetylglycine levels	TRUE	reported	5ot9Nc	textfile	0.002775184	22.95341426
17	36687208	A	G	0.035272	0.188424	0.0402532	2.86E-06	rs78829102	8250	N-acetylglycine levels	TRUE	reported	5ot9Nc	textfile	0.002648901	21.90616324
18	45172745	T	C	0.0202867	0.23915	0.0531026	6.68E-06	rs117206739	8250	N-acetylglycine levels	TRUE	reported	5ot9Nc	textfile	0.002452386	20.27700943
22	44786685	T	C	0.143251	-0.101483	0.0214974	2.35E-06	rs9614932	8250	N-acetylglycine levels	TRUE	reported	5ot9Nc	textfile	0.002693948	22.27970434
chr.exposure	pos.exposure	effect_allele.exposure	other_allele.exposure	eaf.exposure	beta.exposure	se.exposure	pval.exposure	SNP	samplesize.exposure	exposure	mr_keep.exposure	pval_origin.exposure	id.exposure	data_source.exposure	R2	F
1	202289989	G	A	0.0104006	-0.36255	0.0819826	9.77E-06	rs187970821	7158	Glycolithocholate levels	TRUE	reported	X7rSMB	textfile	0.002724682	19.55109482
2	18065994	C	T	0.0330149	-0.206093	0.046384	8.86E-06	rs115887046	7158	Glycolithocholate levels	TRUE	reported	X7rSMB	textfile	0.00275044	19.7364357
2	22872700	A	G	0.0496689	-0.179866	0.0388237	3.61E-06	rs73918203	7158	Glycolithocholate levels	TRUE	reported	X7rSMB	textfile	0.002989595	21.45768898
2	47022693	G	A	0.467103	0.0780611	0.0171532	5.34E-06	rs13405102	7158	Glycolithocholate levels	TRUE	reported	X7rSMB	textfile	0.002884912	20.70416256
2	76983307	A	G	0.0115007	0.360499	0.0784962	4.38E-06	rs79407744	7158	Glycolithocholate levels	TRUE	reported	X7rSMB	textfile	0.002937929	21.08577172
2	80717604	C	T	0.00937194	0.42291	0.0866346	1.05E-06	rs77376288	7158	Glycolithocholate levels	TRUE	reported	X7rSMB	textfile	0.003318013	23.82274476
2	198289969	G	A	0.024409	-0.239492	0.054054	9.40E-06	rs113654354	7158	Glycolithocholate levels	TRUE	reported	X7rSMB	textfile	0.002734924	19.62478849
2	240645537	T	C	0.440459	0.0761508	0.0170398	7.86E-06	rs55971662	7158	Glycolithocholate levels	TRUE	reported	X7rSMB	textfile	0.002782391	19.96634597
3	18611927	A	C	0.383482	-0.0761641	0.0170125	7.57E-06	rs7646869	7158	Glycolithocholate levels	TRUE	reported	X7rSMB	textfile	0.002792276	20.03747486
3	180870396	A	T	0.864328	0.108234	0.0242047	7.76E-06	rs7629795	7158	Glycolithocholate levels	TRUE	reported	X7rSMB	textfile	0.002785639	19.98971707
4	121651899	T	C	0.520367	-0.0756087	0.0164302	4.19E-06	rs6823721	7158	Glycolithocholate levels	TRUE	reported	X7rSMB	textfile	0.002949736	21.17076151
4	139772114	T	C	0.0889636	-0.151927	0.0297616	3.31E-07	rs6810998	7158	Glycolithocholate levels	TRUE	reported	X7rSMB	textfile	0.003627333	26.05169658
5	14557386	T	C	0.01307	-0.326848	0.0726276	6.79E-06	rs138634970	7158	Glycolithocholate levels	TRUE	reported	X7rSMB	textfile	0.002821432	20.24729057
6	37710361	G	C	0.0120152	-0.350809	0.0764568	4.47E-06	rs146058026	7158	Glycolithocholate levels	TRUE	reported	X7rSMB	textfile	0.002932527	21.04688639
6	105989266	A	G	0.0603497	-0.165539	0.0347192	1.86E-06	rs12662646	7158	Glycolithocholate levels	TRUE	reported	X7rSMB	textfile	0.003165865	22.72688285
10	48579492	A	T	0.268308	-0.0917167	0.0190277	1.43E-06	rs11101389	7158	Glycolithocholate levels	TRUE	reported	X7rSMB	textfile	0.003235379	23.22752239
10	107699656	A	G	0.0194032	-0.271521	0.0604452	7.06E-06	rs11817632	7158	Glycolithocholate levels	TRUE	reported	X7rSMB	textfile	0.002811053	20.1725987
11	37031811	A	G	0.11646	-0.128395	0.0260547	8.31E-07	rs182015775	7158	Glycolithocholate levels	TRUE	reported	X7rSMB	textfile	0.003381127	24.27742981
11	39814174	T	C	0.0767077	0.140008	0.031363	8.04E-06	rs118171449	7158	Glycolithocholate levels	TRUE	reported	X7rSMB	textfile	0.002776332	19.92274358
14	21042448	T	G	0.00830869	-0.424019	0.0914518	3.54E-06	rs146355728	7158	Glycolithocholate levels	TRUE	reported	X7rSMB	textfile	0.002994278	21.49140245
14	51299783	C	T	0.0656601	-0.154409	0.0332636	3.45E-06	rs60850040	7158	Glycolithocholate levels	TRUE	reported	X7rSMB	textfile	0.003001301	21.54196716
15	54502079	C	G	0.453585	-0.0762769	0.0168878	6.28E-06	rs1818709	7158	Glycolithocholate levels	TRUE	reported	X7rSMB	textfile	0.002841923	20.39475782
17	22189280	C	T	0.0454737	-0.176732	0.0399741	9.82E-06	rs62052803	7158	Glycolithocholate levels	TRUE	reported	X7rSMB	textfile	0.002723309	19.54121815
19	47871281	C	T	0.754105	-0.0945409	0.0194924	1.23E-06	rs296366	7158	Glycolithocholate levels	TRUE	reported	X7rSMB	textfile	0.00327561	23.51730073
22	26481497	A	G	0.143877	-0.111062	0.0236265	2.59E-06	rs16982178	7158	Glycolithocholate levels	TRUE	reported	X7rSMB	textfile	0.003077527	22.09076912
chr.exposure	pos.exposure	effect_allele.exposure	other_allele.exposure	eaf.exposure	beta.exposure	se.exposure	pval.exposure	SNP	samplesize.exposure	exposure	mr_keep.exposure	pval_origin.exposure	id.exposure	data_source.exposure	R2	F
1	205899302	A	C	0.0125152	-0.315234	0.0672785	2.79E-06	rs116301309	8239	EDTA levels	TRUE	reported	FGp76V	textfile	0.002657561	21.9486629
2	53494172	T	C	0.0557718	-0.148526	0.0325498	5.04E-06	rs9784059	8239	EDTA levels	TRUE	reported	FGp76V	textfile	0.002520796	20.81626866
2	136866289	G	A	0.765692	-0.0823434	0.0178025	3.74E-06	rs2435388	8239	EDTA levels	TRUE	reported	FGp76V	textfile	0.002589971	21.38898445
2	152948430	G	A	0.310804	-0.0751194	0.0163022	4.07E-06	rs11688483	8239	EDTA levels	TRUE	reported	FGp76V	textfile	0.002570511	21.22786662
3	195598495	G	A	0.118421	0.118902	0.0232367	3.10E-07	rs73212280	8239	EDTA levels	TRUE	reported	FGp76V	textfile	0.00316794	26.17724759
5	40431779	G	A	0.0936777	-0.113507	0.0256877	9.93E-06	rs10512739	8239	EDTA levels	TRUE	reported	FGp76V	textfile	0.002364244	19.52043146
5	114110083	A	G	0.0120423	-0.329439	0.0689279	1.76E-06	rs79242179	8239	EDTA levels	TRUE	reported	FGp76V	textfile	0.002764923	22.83781185
5	174912278	G	C	0.0166054	0.268339	0.0583171	4.20E-06	rs149452470	8239	EDTA levels	TRUE	reported	FGp76V	textfile	0.002563224	21.16753657
6	161120087	C	T	0.695232	0.074063	0.0167413	9.69E-06	rs7776366	8239	EDTA levels	TRUE	reported	FGp76V	textfile	0.002369842	19.56675488
7	94356953	G	C	0.257555	-0.0804207	0.0172759	3.24E-06	rs57900160	8239	EDTA levels	TRUE	reported	FGp76V	textfile	0.002623246	21.66451136
9	120507275	A	G	0.138669	-0.0981073	0.0218942	7.43E-06	rs62577978	8239	EDTA levels	TRUE	reported	FGp76V	textfile	0.002431156	20.07423706
12	23205863	A	G	0.055853	0.155271	0.0325321	1.82E-06	rs12831673	8239	EDTA levels	TRUE	reported	FGp76V	textfile	0.002757293	22.77461615
14	35759681	A	G	0.0320248	0.193608	0.0424643	5.13E-06	rs117358502	8239	EDTA levels	TRUE	reported	FGp76V	textfile	0.00251669	20.78228143
15	80590631	C	A	0.0789602	0.123886	0.0277549	8.06E-06	rs77657639	8239	EDTA levels	TRUE	reported	FGp76V	textfile	0.002412358	19.91864039
15	81905474	A	C	0.17996	0.0893043	0.0197543	6.16E-06	rs34922061	8239	EDTA levels	TRUE	reported	FGp76V	textfile	0.002474406	20.43224157
16	77083529	C	T	0.112471	0.105994	0.0236672	7.52E-06	rs10459865	8239	EDTA levels	TRUE	reported	FGp76V	textfile	0.002428501	20.05226176
22	35799865	A	G	0.00997203	0.352731	0.0751141	2.65E-06	rs183037566	8239	EDTA levels	TRUE	reported	FGp76V	textfile	0.002669371	22.0464611
chr.exposure	pos.exposure	effect_allele.exposure	other_allele.exposure	eaf.exposure	beta.exposure	se.exposure	pval.exposure	SNP	samplesize.exposure	exposure	mr_keep.exposure	pval_origin.exposure	id.exposure	data_source.exposure	R2	F
1	230901445	T	C	0.0585443	0.143585	0.0313911	4.78E-06	rs56407361	8226	1-methylhistidine levels	TRUE	reported	MWpKSp	textfile	0.002536957	20.91700367
1	246956201	A	G	0.105825	-0.12314	0.0242476	3.81E-07	rs140416084	8226	1-methylhistidine levels	TRUE	reported	MWpKSp	textfile	0.00312545	25.78428998
2	81969769	T	G	0.00870465	-0.367016	0.0807331	5.47E-06	rs149464341	8226	1-methylhistidine levels	TRUE	reported	MWpKSp	textfile	0.002506042	20.66146605
3	189158048	G	A	0.91482	-0.1202	0.0266383	6.41E-06	rs4686501	8226	1-methylhistidine levels	TRUE	reported	MWpKSp	textfile	0.002469071	20.35590056
4	16723935	T	C	0.428694	-0.0736867	0.0152675	1.39E-06	rs546649	8226	1-methylhistidine levels	TRUE	reported	MWpKSp	textfile	0.002823746	23.2882446
4	86135840	G	A	0.0178637	-0.253741	0.0563403	6.68E-06	rs544646419	8226	1-methylhistidine levels	TRUE	reported	MWpKSp	textfile	0.002459715	20.27857252
4	168685775	A	G	0.0192942	-0.248871	0.0541941	4.39E-06	rs73864608	8226	1-methylhistidine levels	TRUE	reported	MWpKSp	textfile	0.002557078	21.0833183
5	1188170	A	G	0.291059	0.156172	0.0164769	2.59E-21	rs11133665	8226	1-methylhistidine levels	TRUE	reported	MWpKSp	textfile	0.010803124	89.81517672
5	1238873	T	C	0.0161908	0.278813	0.0594002	2.68E-06	rs79479138	8226	1-methylhistidine levels	TRUE	reported	MWpKSp	textfile	0.00267116	22.02645574
5	115192691	G	T	0.321116	0.0781977	0.0159956	1.02E-06	rs1990897	8226	1-methylhistidine levels	TRUE	reported	MWpKSp	textfile	0.002896932	23.89358328
6	15241783	G	A	0.015379	0.287214	0.0604881	2.05E-06	rs80220760	8226	1-methylhistidine levels	TRUE	reported	MWpKSp	textfile	0.002733342	22.54061292
6	75129988	G	C	0.0259158	0.212125	0.0474708	7.88E-06	rs78654791	8226	1-methylhistidine levels	TRUE	reported	MWpKSp	textfile	0.002421525	19.96296318
6	139030342	G	A	0.144242	-0.106907	0.021178	4.46E-07	rs7746774	8226	1-methylhistidine levels	TRUE	reported	MWpKSp	textfile	0.003088236	25.47632578
8	129577430	G	A	0.622218	-0.069388	0.0154645	7.23E-06	rs10094039	8226	1-methylhistidine levels	TRUE	reported	MWpKSp	textfile	0.002441443	20.12757114
9	103158134	A	G	0.146767	0.0948989	0.0214092	9.31E-06	rs2218687	8226	1-methylhistidine levels	TRUE	reported	MWpKSp	textfile	0.00238285	19.64336447
10	87860453	C	T	0.142707	-0.0951231	0.0213894	8.70E-06	rs1903860	8226	1-methylhistidine levels	TRUE	reported	MWpKSp	textfile	0.002398519	19.77284593
10	117779893	C	A	0.567596	0.0673851	0.0151425	8.58E-06	rs10886134	8226	1-methylhistidine levels	TRUE	reported	MWpKSp	textfile	0.002401594	19.79825831
11	96704082	T	C	0.0361754	-0.179716	0.0397708	6.22E-06	rs61910449	8226	1-methylhistidine levels	TRUE	reported	MWpKSp	textfile	0.002476164	20.41452268
12	101440638	A	G	0.110438	-0.120806	0.0240792	5.25E-07	rs111339300	8226	1-methylhistidine levels	TRUE	reported	MWpKSp	textfile	0.003050544	25.1644416
13	26966935	G	A	0.0161842	-0.27116	0.0593007	4.82E-06	rs73154072	8226	1-methylhistidine levels	TRUE	reported	MWpKSp	textfile	0.002535365	20.90383685
13	45312323	A	G	0.261171	-0.0823478	0.0172987	1.93E-06	rs9526057	8226	1-methylhistidine levels	TRUE	reported	MWpKSp	textfile	0.002747221	22.65538592
14	57602334	G	A	0.780847	-0.0822322	0.0180298	5.09E-06	rs1535573	8226	1-methylhistidine levels	TRUE	reported	MWpKSp	textfile	0.002522414	20.79679432
14	70820051	A	G	0.0434889	0.167413	0.0364336	4.33E-06	rs7145174	8226	1-methylhistidine levels	TRUE	reported	MWpKSp	textfile	0.00256019	21.10904484
14	73457377	G	T	0.0116579	-0.331065	0.0702443	2.44E-06	rs148226190	8226	1-methylhistidine levels	TRUE	reported	MWpKSp	textfile	0.002693051	22.20745333
15	38508928	T	C	0.0484837	0.155465	0.0348044	7.94E-06	rs12901652	8226	1-methylhistidine levels	TRUE	reported	MWpKSp	textfile	0.00241967	19.9476324
15	56428517	G	T	0.438307	0.0680514	0.015105	6.63E-06	rs1554410	8226	1-methylhistidine levels	TRUE	reported	MWpKSp	textfile	0.002461352	20.29210336
15	99073027	C	T	0.129835	0.109213	0.0224365	1.13E-06	rs1670276	8226	1-methylhistidine levels	TRUE	reported	MWpKSp	textfile	0.002872107	23.68824308
17	39399619	C	A	0.262279	0.159332	0.0168676	3.52E-21	rs35285898	8226	1-methylhistidine levels	TRUE	reported	MWpKSp	textfile	0.010730632	89.20595041
18	24087281	G	A	0.90818	0.130261	0.0260698	5.83E-07	rs4043681	8226	1-methylhistidine levels	TRUE	reported	MWpKSp	textfile	0.003025858	24.96018578
20	9834021	G	A	0.210838	-0.0916807	0.0182847	5.33E-07	rs6118747	8226	1-methylhistidine levels	TRUE	reported	MWpKSp	textfile	0.003046956	25.13474938
20	52070514	T	C	0.0664537	0.169952	0.0300921	1.63E-08	rs35042303	8226	1-methylhistidine levels	TRUE	reported	MWpKSp	textfile	0.003862586	31.88907803
20	58290517	T	A	0.00913298	0.34753	0.0778149	7.97E-06	rs148357196	8226	1-methylhistidine levels	TRUE	reported	MWpKSp	textfile	0.002418904	19.94130012
chr.exposure	pos.exposure	effect_allele.exposure	other_allele.exposure	eaf.exposure	beta.exposure	se.exposure	pval.exposure	SNP	samplesize.exposure	exposure	mr_keep.exposure	pval_origin.exposure	id.exposure	data_source.exposure	R2	F
1	153753929	G	A	0.019111	0.27034	0.0605876	8.12E-06	rs188517032	7125	Citramalate levels	TRUE	reported	EsNAst	textfile	0.002786483	19.90357985
1	221267758	A	T	0.270845	0.0839684	0.0187574	7.59E-06	rs12131960	7125	Citramalate levels	TRUE	reported	EsNAst	textfile	0.00280467	20.03385618
2	59226342	G	C	0.162856	-0.102419	0.0224149	4.90E-06	rs13391525	7125	Citramalate levels	TRUE	reported	EsNAst	textfile	0.002921675	20.87207019
2	78319900	C	T	0.11165	-0.12161	0.0260117	2.94E-06	rs79981355	7125	Citramalate levels	TRUE	reported	EsNAst	textfile	0.003058342	21.8513956
2	211596857	T	C	0.263858	0.0938403	0.0192855	1.14E-06	rs62180249	7125	Citramalate levels	TRUE	reported	EsNAst	textfile	0.003312008	23.66982488
2	233996744	G	A	0.0126074	-0.331464	0.0744809	8.57E-06	rs11563055	7125	Citramalate levels	TRUE	reported	EsNAst	textfile	0.002771995	19.79980795
4	96681142	T	G	0.0329989	-0.21222	0.046059	4.07E-06	rs76762532	7125	Citramalate levels	TRUE	reported	EsNAst	textfile	0.002970754	21.22372876
4	188410042	G	A	0.0872735	-0.129284	0.0292191	9.66E-06	rs72713558	7125	Citramalate levels	TRUE	reported	EsNAst	textfile	0.002740182	19.57194412
5	16725923	A	G	0.0192061	0.268581	0.0604753	8.95E-06	rs12055187	7125	Citramalate levels	TRUE	reported	EsNAst	textfile	0.002760635	19.71844147
5	150052701	C	T	0.0150671	0.308909	0.0687729	7.06E-06	rs141073864	7125	Citramalate levels	TRUE	reported	EsNAst	textfile	0.002823667	20.16993613
5	173119322	G	A	0.0117325	0.34128	0.0761119	7.33E-06	rs80028711	7125	Citramalate levels	TRUE	reported	EsNAst	textfile	0.002813895	20.0999337
6	48982240	T	C	0.00725556	-0.43597	0.0967004	6.53E-06	rs148830279	7125	Citramalate levels	TRUE	reported	EsNAst	textfile	0.002844688	20.32051665
6	69767427	G	A	0.270452	-0.0847163	0.0188698	7.14E-06	rs2502543	7125	Citramalate levels	TRUE	reported	EsNAst	textfile	0.0028209	20.1501109
6	73748110	G	T	0.477649	0.0758092	0.0167419	5.95E-06	rs12211905	7125	Citramalate levels	TRUE	reported	EsNAst	textfile	0.002869469	20.49804376
6	103709194	A	G	0.0642616	-0.155646	0.0338062	4.14E-06	rs188983534	7125	Citramalate levels	TRUE	reported	EsNAst	textfile	0.002966253	21.19148011
6	148905721	A	T	0.0895377	0.131321	0.029673	9.62E-06	rs17665117	7125	Citramalate levels	TRUE	reported	EsNAst	textfile	0.002741375	19.58048861
7	118935307	T	C	0.0207334	0.268336	0.0579862	3.70E-06	rs116991170	7125	Citramalate levels	TRUE	reported	EsNAst	textfile	0.002996542	21.40852077
9	26789942	G	A	0.381116	0.0900574	0.0170887	1.36E-07	rs1889899	7125	Citramalate levels	TRUE	reported	EsNAst	textfile	0.003882812	27.76507388
10	2677448	A	G	0.023197	-0.247755	0.0547662	6.07E-06	rs76427286	7125	Citramalate levels	TRUE	reported	EsNAst	textfile	0.002864106	20.45962716
10	7133489	T	C	0.0121574	-0.337827	0.075726	8.15E-06	rs117013417	7125	Citramalate levels	TRUE	reported	EsNAst	textfile	0.002785495	19.89650313
11	97304894	A	C	0.819934	-0.104351	0.0214635	1.16E-06	rs1157094	7125	Citramalate levels	TRUE	reported	EsNAst	textfile	0.003306503	23.63035362
12	69484339	T	C	0.143109	0.108157	0.0235317	4.30E-06	rs221084	7125	Citramalate levels	TRUE	reported	EsNAst	textfile	0.002956188	21.1193591
13	99866380	T	C	0.0238865	-0.266851	0.0539977	7.74E-07	rs41281112	7125	Citramalate levels	TRUE	reported	EsNAst	textfile	0.003415987	24.41547745
15	75014807	A	G	0.462872	0.0775075	0.0166471	3.23E-06	rs12900072	7125	Citramalate levels	TRUE	reported	EsNAst	textfile	0.003033235	21.67146929
17	34976593	G	C	0.00562272	0.528397	0.110597	1.77E-06	rs142847889	7125	Citramalate levels	TRUE	reported	EsNAst	textfile	0.003193449	22.81981235
chr.exposure	pos.exposure	effect_allele.exposure	other_allele.exposure	eaf.exposure	beta.exposure	se.exposure	pval.exposure	SNP	samplesize.exposure	exposure	mr_keep.exposure	pval_origin.exposure	id.exposure	data_source.exposure	R2	F
1	151907285	A	G	0.317899	-0.209871	0.016024	3.41E-39	rs28415528	8239	3-hydroxydecanoate levels	TRUE	reported	r9vImZ	textfile	0.020395726	171.4974055
3	12497739	C	T	0.20984	-0.0858123	0.0185046	3.53E-06	rs299647	8239	3-hydroxydecanoate levels	TRUE	reported	r9vImZ	textfile	0.002603353	21.49979131
4	56743629	G	C	0.580469	-0.0711572	0.0154677	4.22E-06	rs6844622	8239	3-hydroxydecanoate levels	TRUE	reported	r9vImZ	textfile	0.002562109	21.15830063
5	9706991	T	C	0.0114546	-0.330467	0.071325	3.60E-06	rs114537113	8239	3-hydroxydecanoate levels	TRUE	reported	r9vImZ	textfile	0.002598771	21.46185213
5	96792319	C	T	0.032466	-0.208918	0.0425154	8.93E-07	rs80144245	8239	3-hydroxydecanoate levels	TRUE	reported	r9vImZ	textfile	0.002922225	24.14091592
6	37702057	A	G	0.00730105	0.403688	0.0884272	4.99E-06	rs111528473	8239	3-hydroxydecanoate levels	TRUE	reported	r9vImZ	textfile	0.00252318	20.83600705
8	82629961	T	C	0.0236938	-0.225369	0.0493589	4.97E-06	rs144727225	8239	3-hydroxydecanoate levels	TRUE	reported	r9vImZ	textfile	0.002523977	20.84260381
11	116412455	C	T	0.841825	-0.0943596	0.0211094	7.82E-06	rs488485	8239	3-hydroxydecanoate levels	TRUE	reported	r9vImZ	textfile	0.002419323	19.9762961
12	32548263	C	T	0.0554543	0.145747	0.0327583	8.62E-06	rs11052064	8239	3-hydroxydecanoate levels	TRUE	reported	r9vImZ	textfile	0.002396844	19.79024177
13	40254891	G	T	0.512044	-0.066296	0.0149651	9.42E-06	rs9603710	8239	3-hydroxydecanoate levels	TRUE	reported	r9vImZ	textfile	0.002376335	19.62049538
13	77482029	C	A	0.533242	-0.0689846	0.015239	5.99E-06	rs9530666	8239	3-hydroxydecanoate levels	TRUE	reported	r9vImZ	textfile	0.002481064	20.48735656
13	109665263	G	A	0.161978	-0.0943227	0.0206078	4.72E-06	rs59627096	8239	3-hydroxydecanoate levels	TRUE	reported	r9vImZ	textfile	0.002536249	20.9441987
17	8931278	G	A	0.703012	0.0764897	0.0169153	6.13E-06	rs12453818	8239	3-hydroxydecanoate levels	TRUE	reported	r9vImZ	textfile	0.002475686	20.44283245
17	74264155	T	C	0.761006	0.0823205	0.017876	4.12E-06	rs10445235	8239	3-hydroxydecanoate levels	TRUE	reported	r9vImZ	textfile	0.002567346	21.20166023
20	22738936	T	A	0.00863747	0.370269	0.0808217	4.62E-06	rs148758368	8239	3-hydroxydecanoate levels	TRUE	reported	r9vImZ	textfile	0.002540969	20.98327668
chr.exposure	pos.exposure	effect_allele.exposure	other_allele.exposure	eaf.exposure	beta.exposure	se.exposure	pval.exposure	SNP	samplesize.exposure	exposure	mr_keep.exposure	pval_origin.exposure	id.exposure	data_source.exposure	R2	F
1	99961422	G	A	0.0589528	-0.155143	0.0337346	4.25E-06	rs6701658	7518	Galactonate levels	TRUE	reported	zXtCsf	textfile	0.002805375	21.14451317
1	178039614	T	C	0.0101946	0.35433	0.0790411	7.37E-06	rs144275620	7518	Galactonate levels	TRUE	reported	zXtCsf	textfile	0.002665927	20.09066663
2	135649909	G	A	0.322523	-0.121817	0.0166585	2.62E-13	rs1446585	7518	Galactonate levels	TRUE	reported	zXtCsf	textfile	0.007062583	53.45993957
2	168690200	G	A	0.811002	0.0932	0.0205822	5.95E-06	rs4668098	7518	Galactonate levels	TRUE	reported	zXtCsf	textfile	0.002719963	20.49900054
3	55929641	A	C	0.0184418	-0.27591	0.0596858	3.79E-06	rs114843083	7518	Galactonate levels	TRUE	reported	zXtCsf	textfile	0.002834378	21.36374049
4	96102778	A	G	0.00961795	-0.38065	0.0824987	3.95E-06	rs78414202	7518	Galactonate levels	TRUE	reported	zXtCsf	textfile	0.002823755	21.28344415
7	156264075	A	G	0.00533903	-0.532189	0.110189	1.37E-06	rs55947356	7518	Galactonate levels	TRUE	reported	zXtCsf	textfile	0.003093197	23.32060183
8	82053788	T	C	0.00891421	-0.424108	0.085763	7.61E-07	rs144166724	7518	Galactonate levels	TRUE	reported	zXtCsf	textfile	0.003242204	24.44766866
9	22130390	T	A	0.21717	0.0909597	0.0197553	4.14E-06	rs10965244	7518	Galactonate levels	TRUE	reported	zXtCsf	textfile	0.002811937	21.19411226
15	72278241	C	G	0.0713328	-0.16477	0.0310171	1.08E-07	rs16956661	7518	Galactonate levels	TRUE	reported	zXtCsf	textfile	0.003739594	28.21229088
18	71217969	T	A	0.0369848	-0.202653	0.0427349	2.12E-06	rs118097128	7518	Galactonate levels	TRUE	reported	zXtCsf	textfile	0.002982231	22.48149254
19	3565143	A	G	0.00691832	0.441771	0.0972829	5.60E-06	rs187521737	7518	Galactonate levels	TRUE	reported	zXtCsf	textfile	0.002735454	20.61606808
19	4500213	A	T	0.0301982	-0.224184	0.0476035	2.48E-06	rs116885105	7518	Galactonate levels	TRUE	reported	zXtCsf	textfile	0.002941371	22.17256352
19	9404705	A	T	0.0630576	-0.164546	0.033017	6.24E-07	rs75684329	7518	Galactonate levels	TRUE	reported	zXtCsf	textfile	0.003292795	24.83040992
19	20010644	A	G	0.0217245	0.25389	0.0552438	4.31E-06	rs11668541	7518	Galactonate levels	TRUE	reported	zXtCsf	textfile	0.002801582	21.11584924
20	63923460	C	T	0.0445703	0.177296	0.0385336	4.20E-06	rs73136572	7518	Galactonate levels	TRUE	reported	zXtCsf	textfile	0.002807988	21.16426328
chr.exposure	pos.exposure	effect_allele.exposure	other_allele.exposure	eaf.exposure	beta.exposure	se.exposure	pval.exposure	SNP	samplesize.exposure	exposure	mr_keep.exposure	pval_origin.exposure	id.exposure	data_source.exposure	R2	F
1	22251216	G	A	0.0162034	0.283083	0.0606415	3.04E-06	rs115558877	8272	Trigonelline levels	TRUE	reported	BU1gdc	textfile	0.002627451	21.7862605
1	74384420	A	G	0.0103465	-0.375581	0.0769197	1.05E-06	rs114830966	8272	Trigonelline levels	TRUE	reported	BU1gdc	textfile	0.0028739	23.83565266
2	16476976	A	G	0.974151	0.243317	0.0498295	1.04E-06	rs1594297	8272	Trigonelline levels	TRUE	reported	BU1gdc	textfile	0.002874162	23.83783621
2	64880349	C	T	0.0157971	-0.277233	0.0620127	7.80E-06	rs116020639	8272	Trigonelline levels	TRUE	reported	BU1gdc	textfile	0.002410294	19.98129131
2	121197584	A	G	0.377018	-0.0712734	0.0158212	6.64E-06	rs4848147	8272	Trigonelline levels	TRUE	reported	BU1gdc	textfile	0.00244738	20.28948838
2	232984793	C	T	0.0105881	-0.333293	0.0747585	8.26E-06	rs61419985	8272	Trigonelline levels	TRUE	reported	BU1gdc	textfile	0.002397057	19.87129684
3	46412462	A	G	0.0322933	-0.208306	0.0441862	2.43E-06	rs62246138	8272	Trigonelline levels	TRUE	reported	BU1gdc	textfile	0.002679504	22.21903713
3	79930958	T	C	0.795048	0.0867398	0.0191329	5.80E-06	rs4856225	8272	Trigonelline levels	TRUE	reported	BU1gdc	textfile	0.002478489	20.54803106
3	131433569	T	A	0.85011	0.104566	0.0213989	1.03E-06	rs1601568	8272	Trigonelline levels	TRUE	reported	BU1gdc	textfile	0.002878298	23.8722347
3	192328051	C	T	0.0285056	0.208073	0.0462893	6.95E-06	rs75972606	8272	Trigonelline levels	TRUE	reported	BU1gdc	textfile	0.002436689	20.200644
4	121657784	A	G	0.0596598	-0.147385	0.0328319	7.15E-06	rs115146351	8272	Trigonelline levels	TRUE	reported	BU1gdc	textfile	0.00243023	20.14695993
4	125085932	G	A	0.0109104	-0.333795	0.0733501	5.35E-06	rs75166338	8272	Trigonelline levels	TRUE	reported	BU1gdc	textfile	0.002497249	20.70395034
5	126038191	G	A	0.301836	-0.0770005	0.0169027	5.23E-06	rs3849062	8272	Trigonelline levels	TRUE	reported	BU1gdc	textfile	0.002502512	20.74769751
6	1326892	A	G	0.432108	0.0696963	0.0156089	8.00E-06	rs6909263	8272	Trigonelline levels	TRUE	reported	BU1gdc	textfile	0.002404467	19.93286996
6	43623319	A	G	0.0102711	-0.392277	0.0769037	3.38E-07	rs45603636	8272	Trigonelline levels	TRUE	reported	BU1gdc	textfile	0.003135572	26.01274623
6	54906289	C	T	0.0115656	-0.338886	0.0722547	2.73E-06	rs115151170	8272	Trigonelline levels	TRUE	reported	BU1gdc	textfile	0.00265223	21.99226879
6	155825162	A	G	0.0326366	-0.197012	0.0437787	6.79E-06	rs117187192	8272	Trigonelline levels	TRUE	reported	BU1gdc	textfile	0.002442233	20.24671741
8	58287443	T	C	0.458222	0.0694216	0.015521	7.72E-06	rs10088682	8272	Trigonelline levels	TRUE	reported	BU1gdc	textfile	0.002412627	20.00068287
10	99422751	A	C	0.00587879	-0.470821	0.101083	3.20E-06	rs73328382	8272	Trigonelline levels	TRUE	reported	BU1gdc	textfile	0.002615817	21.68954239
13	39575423	G	A	0.0188714	-0.259555	0.0570087	5.29E-06	rs117728044	8272	Trigonelline levels	TRUE	reported	BU1gdc	textfile	0.002499649	20.72390092
13	91758624	A	G	0.661226	-0.0730759	0.016223	6.65E-06	rs345471	8272	Trigonelline levels	TRUE	reported	BU1gdc	textfile	0.002446874	20.28527936
14	49488289	A	G	0.0166484	0.296117	0.0603473	9.25E-07	rs115520044	8272	Trigonelline levels	TRUE	reported	BU1gdc	textfile	0.002902273	24.07165649
15	93079228	C	A	0.0162774	-0.285605	0.060652	2.49E-06	rs77535466	8272	Trigonelline levels	TRUE	reported	BU1gdc	textfile	0.002673426	22.16850181
17	35080621	C	T	0.0510204	0.172201	0.0346761	6.84E-07	rs118074685	8272	Trigonelline levels	TRUE	reported	BU1gdc	textfile	0.002972402	24.65504665
17	77623124	G	C	0.158436	0.0976318	0.0214455	5.30E-06	rs59603647	8272	Trigonelline levels	TRUE	reported	BU1gdc	textfile	0.002499269	20.72073822
chr.exposure	pos.exposure	effect_allele.exposure	other_allele.exposure	eaf.exposure	beta.exposure	se.exposure	pval.exposure	SNP	samplesize.exposure	exposure	mr_keep.exposure	pval_origin.exposure	id.exposure	data_source.exposure	R2	F
1	46930301	A	G	0.791893	0.136271	0.0185101	1.81E-13	rs1126743	8240	Dodecanedioate levels	TRUE	reported	WLyjUT	textfile	0.006534538	54.18560562
1	77423138	A	G	0.478607	-0.0714967	0.0151331	2.31E-06	rs2351032	8240	Dodecanedioate levels	TRUE	reported	WLyjUT	textfile	0.002701557	22.31571293
1	212636264	T	C	0.89625	0.126379	0.0245728	2.70E-07	rs3123536	8240	Dodecanedioate levels	TRUE	reported	WLyjUT	textfile	0.00319979	26.44448498
2	53600047	A	G	0.536605	-0.0668909	0.0149722	7.91E-06	rs6719212	8240	Dodecanedioate levels	TRUE	reported	WLyjUT	textfile	0.002416489	19.95526111
3	30613380	A	G	0.0173319	-0.270487	0.0576409	2.70E-06	rs80102840	8240	Dodecanedioate levels	TRUE	reported	WLyjUT	textfile	0.002665293	22.01536366
3	54784197	T	C	0.231974	-0.0810322	0.0181387	7.92E-06	rs13070262	8240	Dodecanedioate levels	TRUE	reported	WLyjUT	textfile	0.002416157	19.95250921
4	46491749	T	C	0.145563	0.0978948	0.0212543	4.11E-06	rs73135319	8240	Dodecanedioate levels	TRUE	reported	WLyjUT	textfile	0.002567922	21.20900089
4	56465194	C	G	0.0145678	-0.291786	0.0623865	2.91E-06	rs148536062	8240	Dodecanedioate levels	TRUE	reported	WLyjUT	textfile	0.002647702	21.86967019
4	111550690	A	T	0.0564846	-0.15344	0.0325258	2.39E-06	rs75648263	8240	Dodecanedioate levels	TRUE	reported	WLyjUT	textfile	0.002693535	22.24927076
5	76715970	A	C	0.0451641	0.181186	0.0359985	4.83E-07	rs184688493	8240	Dodecanedioate levels	TRUE	reported	WLyjUT	textfile	0.003064927	25.32649209
6	56324014	T	G	0.0156079	0.278693	0.0604881	4.08E-06	rs114733295	8240	Dodecanedioate levels	TRUE	reported	WLyjUT	textfile	0.002569612	21.2230018
6	147991761	A	G	0.153963	0.0970377	0.020626	2.54E-06	rs12662092	8240	Dodecanedioate levels	TRUE	reported	WLyjUT	textfile	0.002678914	22.12817196
8	121940855	G	T	0.0967329	0.114187	0.0252057	5.89E-06	rs6983258	8240	Dodecanedioate levels	TRUE	reported	WLyjUT	textfile	0.002484439	20.51778034
9	33552509	T	A	0.0167687	0.269888	0.0575722	2.76E-06	rs192475369	8240	Dodecanedioate levels	TRUE	reported	WLyjUT	textfile	0.002659853	21.97030445
9	130531579	T	A	0.0595855	-0.143218	0.0316604	6.08E-06	rs55674412	8240	Dodecanedioate levels	TRUE	reported	WLyjUT	textfile	0.002477183	20.4577087
11	32615368	T	C	0.0368633	-0.173285	0.0391521	9.60E-06	rs7116407	8240	Dodecanedioate levels	TRUE	reported	WLyjUT	textfile	0.002371665	19.58422521
11	97658406	A	G	0.6779	0.0716316	0.0162007	9.80E-06	rs35281705	8240	Dodecanedioate levels	TRUE	reported	WLyjUT	textfile	0.00236693	19.54502903
12	21200977	G	C	0.191759	0.0832833	0.0188237	9.67E-06	rs4149067	8240	Dodecanedioate levels	TRUE	reported	WLyjUT	textfile	0.002369999	19.57043329
12	117586522	A	G	0.0162592	0.287105	0.0585823	9.54E-07	rs146947505	8240	Dodecanedioate levels	TRUE	reported	WLyjUT	textfile	0.002906413	24.01282472
14	54089161	T	G	0.014638	-0.3048	0.0618631	8.35E-07	rs79949294	8240	Dodecanedioate levels	TRUE	reported	WLyjUT	textfile	0.002937391	24.26951756
15	50058487	T	C	0.578776	0.0721838	0.0153097	2.42E-06	rs11070743	8240	Dodecanedioate levels	TRUE	reported	WLyjUT	textfile	0.002690598	22.2249451
16	83582178	A	C	0.45913	-0.0690726	0.0151392	5.05E-06	rs8054168	8240	Dodecanedioate levels	TRUE	reported	WLyjUT	textfile	0.002519897	20.81135372
18	40995214	G	T	0.505166	-0.0814315	0.0156028	1.80E-07	rs34744504	8240	Dodecanedioate levels	TRUE	reported	WLyjUT	textfile	0.003294726	27.23167543
20	39950331	C	A	0.0182593	0.250057	0.0557587	7.30E-06	rs185720945	8240	Dodecanedioate levels	TRUE	reported	WLyjUT	textfile	0.00243482	20.10700239
20	56264559	C	T	0.756911	-0.082091	0.0179227	4.64E-06	rs6024739	8240	Dodecanedioate levels	TRUE	reported	WLyjUT	textfile	0.002539526	20.97388089
chr.exposure	pos.exposure	effect_allele.exposure	other_allele.exposure	eaf.exposure	beta.exposure	se.exposure	pval.exposure	SNP	samplesize.exposure	exposure	mr_keep.exposure	pval_origin.exposure	id.exposure	data_source.exposure	R2	F
1	181524905	G	A	0.14762	0.0978518	0.0218005	7.17E-06	rs623898	8243	Isobutyrylcarnitine (c4) levels	TRUE	reported	7OxWVu	textfile	0.002438144	20.14184936
1	202995831	T	C	0.00894487	0.380179	0.081524	3.11E-06	rs72754719	8243	Isobutyrylcarnitine (c4) levels	TRUE	reported	7OxWVu	textfile	0.002631332	21.74202054
2	20268182	G	A	0.00686096	0.440409	0.0934244	2.43E-06	rs75005157	8243	Isobutyrylcarnitine (c4) levels	TRUE	reported	7OxWVu	textfile	0.002688668	22.21704785
3	109968106	G	A	0.34902	0.0730304	0.0164346	8.84E-06	rs594855	8243	Isobutyrylcarnitine (c4) levels	TRUE	reported	7OxWVu	textfile	0.002389817	19.74166129
3	136723542	A	C	0.223096	-0.0881467	0.0182397	1.35E-06	rs192049058	8243	Isobutyrylcarnitine (c4) levels	TRUE	reported	7OxWVu	textfile	0.002825288	23.34916469
4	88314718	G	C	0.352048	0.106097	0.0163475	8.58E-11	rs28504259	8243	Isobutyrylcarnitine (c4) levels	TRUE	reported	7OxWVu	textfile	0.005083989	42.11124973
5	43528755	C	G	0.0289582	0.221719	0.0459139	1.37E-06	rs72758669	8243	Isobutyrylcarnitine (c4) levels	TRUE	reported	7OxWVu	textfile	0.002821014	23.31374643
5	82287036	T	C	0.0692925	0.141234	0.0299006	2.32E-06	rs72778532	8243	Isobutyrylcarnitine (c4) levels	TRUE	reported	7OxWVu	textfile	0.002699352	22.30557004
5	89986641	T	C	0.0199167	-0.262519	0.0554772	2.22E-06	rs191926926	8243	Isobutyrylcarnitine (c4) levels	TRUE	reported	7OxWVu	textfile	0.002709124	22.38654279
5	177406285	G	A	0.00642595	0.462622	0.096872	1.79E-06	rs17876025	8243	Isobutyrylcarnitine (c4) levels	TRUE	reported	7OxWVu	textfile	0.002759121	22.80082942
6	76033684	T	C	0.00565625	0.46237	0.102868	6.96E-06	rs117599469	8243	Isobutyrylcarnitine (c4) levels	TRUE	reported	7OxWVu	textfile	0.002444952	20.19823021
6	154394978	A	G	0.437217	0.070309	0.0158874	9.62E-06	rs1361218	8243	Isobutyrylcarnitine (c4) levels	TRUE	reported	7OxWVu	textfile	0.002370283	19.57991474
6	159867833	C	A	0.829783	-0.100958	0.0204135	7.59E-07	rs7759074	8243	Isobutyrylcarnitine (c4) levels	TRUE	reported	7OxWVu	textfile	0.00295852	24.45350659
6	160093251	G	A	0.074915	-0.397805	0.0286752	9.26E-44	rs80254170	8243	Isobutyrylcarnitine (c4) levels	TRUE	reported	7OxWVu	textfile	0.022814927	192.4075803
6	160143444	G	C	0.174911	-0.426307	0.0197773	4.72E-103	rs662138	8243	Isobutyrylcarnitine (c4) levels	TRUE	reported	7OxWVu	textfile	0.053359378	464.5212
7	35351600	A	G	0.657921	-0.0750551	0.0166474	6.53E-06	rs2392361	8243	Isobutyrylcarnitine (c4) levels	TRUE	reported	7OxWVu	textfile	0.002459873	20.3218013
7	158267569	T	C	0.0377886	-0.178643	0.0401706	8.70E-06	rs74505345	8243	Isobutyrylcarnitine (c4) levels	TRUE	reported	7OxWVu	textfile	0.002393478	19.77197187
8	13974211	T	G	0.0582117	-0.152833	0.0330324	3.71E-06	rs73212370	8243	Isobutyrylcarnitine (c4) levels	TRUE	reported	7OxWVu	textfile	0.002590254	21.40171777
9	74171381	T	C	0.469755	0.0696135	0.0156968	9.21E-06	rs10746936	8243	Isobutyrylcarnitine (c4) levels	TRUE	reported	7OxWVu	textfile	0.002380369	19.66343124
10	11315304	A	G	0.14177	-0.100863	0.0220059	4.57E-06	rs2938016	8243	Isobutyrylcarnitine (c4) levels	TRUE	reported	7OxWVu	textfile	0.002542112	21.00294073
10	21531418	T	A	0.0750183	0.137578	0.0291995	2.46E-06	rs76370801	8243	Isobutyrylcarnitine (c4) levels	TRUE	reported	7OxWVu	textfile	0.002685925	22.19431615
10	59708831	T	G	0.769799	0.143846	0.0186464	1.22E-14	rs1171616	8243	Isobutyrylcarnitine (c4) levels	TRUE	reported	7OxWVu	textfile	0.007167968	59.49770321
10	71591392	A	G	0.0978539	-0.119035	0.0260573	4.92E-06	rs10999904	8243	Isobutyrylcarnitine (c4) levels	TRUE	reported	7OxWVu	textfile	0.002525266	20.8634027
11	11560975	T	C	0.249242	0.0865338	0.0181584	1.88E-06	rs4076181	8243	Isobutyrylcarnitine (c4) levels	TRUE	reported	7OxWVu	textfile	0.002747491	22.70445116
11	134271204	T	C	0.0276081	0.775156	0.0463532	8.94E-63	rs7111570	8243	Isobutyrylcarnitine (c4) levels	TRUE	reported	7OxWVu	textfile	0.032812854	279.5846979
12	27866608	T	C	0.045358	-0.174599	0.0372747	2.81E-06	rs17419942	8243	Isobutyrylcarnitine (c4) levels	TRUE	reported	7OxWVu	textfile	0.0026547	21.93561448
13	73148694	C	A	0.0309483	0.199831	0.0448813	8.49E-06	rs9600076	8243	Isobutyrylcarnitine (c4) levels	TRUE	reported	7OxWVu	textfile	0.002399199	19.81935341
13	73706473	C	T	0.0103175	0.356478	0.0762052	2.90E-06	rs137953078	8243	Isobutyrylcarnitine (c4) levels	TRUE	reported	7OxWVu	textfile	0.002647644	21.87715607
15	31405249	A	G	0.00889593	-0.406794	0.0823501	7.82E-07	rs118057342	8243	Isobutyrylcarnitine (c4) levels	TRUE	reported	7OxWVu	textfile	0.002951561	24.39582054
15	76199996	C	T	0.0877236	0.139457	0.0271292	2.74E-07	rs79495512	8243	Isobutyrylcarnitine (c4) levels	TRUE	reported	7OxWVu	textfile	0.003195445	26.41808156
16	6491089	G	T	0.0162918	0.282029	0.061021	3.80E-06	rs138449764	8243	Isobutyrylcarnitine (c4) levels	TRUE	reported	7OxWVu	textfile	0.002584756	21.35617684
16	71516833	A	G	0.283074	-0.0810424	0.017104	2.16E-06	rs58452291	8243	Isobutyrylcarnitine (c4) levels	TRUE	reported	7OxWVu	textfile	0.002716206	22.44521791
17	2553978	T	C	0.00139733	-0.940072	0.205959	5.01E-06	rs191504380	8243	Isobutyrylcarnitine (c4) levels	TRUE	reported	7OxWVu	textfile	0.002521036	20.82837077
17	75359688	T	C	0.7305	0.101579	0.0173281	4.57E-09	rs4350602	8243	Isobutyrylcarnitine (c4) levels	TRUE	reported	7OxWVu	textfile	0.004151585	34.35584141
chr.exposure	pos.exposure	effect_allele.exposure	other_allele.exposure	eaf.exposure	beta.exposure	se.exposure	pval.exposure	SNP	samplesize.exposure	exposure	mr_keep.exposure	pval_origin.exposure	id.exposure	data_source.exposure	R2	F
1	11429183	T	A	0.0126441	0.325032	0.0696894	3.10E-06	rs79149266	8085	3-methylxanthine levels	TRUE	reported	wSaaAm	textfile	0.002683316	21.74760038
2	14434613	T	C	0.0213543	-0.239907	0.0535463	7.45E-06	rs35757962	8085	3-methylxanthine levels	TRUE	reported	wSaaAm	textfile	0.00247668	20.06871016
2	21483693	A	G	0.00981976	0.376056	0.0783431	1.59E-06	rs112705243	8085	3-methylxanthine levels	TRUE	reported	wSaaAm	textfile	0.002841761	23.03541784
2	61643705	A	C	0.00640468	0.444759	0.09795	5.61E-06	rs186066346	8085	3-methylxanthine levels	TRUE	reported	wSaaAm	textfile	0.002543633	20.61261844
4	42176777	A	C	0.21646	0.0848639	0.0191164	9.02E-06	rs78453216	8085	3-methylxanthine levels	TRUE	reported	wSaaAm	textfile	0.002431624	19.70272558
4	116977565	T	C	0.00514697	-0.477422	0.10768	9.26E-06	rs182687982	8085	3-methylxanthine levels	TRUE	reported	wSaaAm	textfile	0.002425493	19.65293041
6	46443371	A	G	0.233147	0.0810211	0.0182657	9.18E-06	rs1527707	8085	3-methylxanthine levels	TRUE	reported	wSaaAm	textfile	0.002427661	19.67053555
6	102527357	A	G	0.0123327	-0.365035	0.0708699	2.59E-07	rs116892987	8085	3-methylxanthine levels	TRUE	reported	wSaaAm	textfile	0.003270714	26.52393341
6	130185619	G	A	0.726704	-0.0890327	0.0177975	5.66E-07	rs6569661	8085	3-methylxanthine levels	TRUE	reported	wSaaAm	textfile	0.003085737	25.0192127
6	144118592	T	C	0.0109154	-0.349902	0.0748375	2.93E-06	rs180747702	8085	3-methylxanthine levels	TRUE	reported	wSaaAm	textfile	0.002696507	21.85480128
10	25422750	A	G	0.0740672	-0.131593	0.029621	8.89E-06	rs77910442	8085	3-methylxanthine levels	TRUE	reported	wSaaAm	textfile	0.002435159	19.73143622
10	38516132	A	G	0.00203519	-0.793099	0.177766	8.14E-06	rs143087551	8085	3-methylxanthine levels	TRUE	reported	wSaaAm	textfile	0.002455893	19.89985714
11	7329252	C	T	0.0456077	-0.191969	0.0373094	2.67E-07	rs78937667	8085	3-methylxanthine levels	TRUE	reported	wSaaAm	textfile	0.003263818	26.4678235
11	102237078	G	T	0.0519085	-0.157102	0.0353601	8.87E-06	rs7940662	8085	3-methylxanthine levels	TRUE	reported	wSaaAm	textfile	0.002435552	19.73463113
11	134147737	T	C	0.123086	-0.115436	0.0238656	1.32E-06	rs111796206	8085	3-methylxanthine levels	TRUE	reported	wSaaAm	textfile	0.002885379	23.39000846
12	26170389	A	G	0.047504	-0.169477	0.0363027	3.04E-06	rs79654336	8085	3-methylxanthine levels	TRUE	reported	wSaaAm	textfile	0.002688404	21.7889467
12	71346172	A	G	0.685902	-0.0807483	0.0175523	4.22E-06	rs7485338	8085	3-methylxanthine levels	TRUE	reported	wSaaAm	textfile	0.002610858	21.15881123
15	41908697	A	T	0.0414807	-0.182911	0.0386325	2.19E-06	rs34180124	8085	3-methylxanthine levels	TRUE	reported	wSaaAm	textfile	0.002764977	22.41127559
16	78772122	G	A	0.0564376	-0.185265	0.0341153	5.62E-08	rs78785915	8085	3-methylxanthine levels	TRUE	reported	wSaaAm	textfile	0.003634353	29.48362825
18	76705747	G	A	0.810751	-0.0996801	0.0197508	4.49E-07	rs4510117	8085	3-methylxanthine levels	TRUE	reported	wSaaAm	textfile	0.003140519	25.46479017
19	40847202	C	T	0.577247	0.102938	0.0155847	3.97E-11	rs56113850	8085	3-methylxanthine levels	TRUE	reported	wSaaAm	textfile	0.005367071	43.61612846
19	53640557	C	A	0.0902445	-0.123198	0.0274417	7.14E-06	rs114587740	8085	3-methylxanthine levels	TRUE	reported	wSaaAm	textfile	0.002486703	20.15012967
20	36939427	G	T	0.311441	-0.0781726	0.0169873	4.19E-06	rs4239694	8085	3-methylxanthine levels	TRUE	reported	wSaaAm	textfile	0.002612428	21.17156464
21	38830424	A	G	0.336232	0.079183	0.0166425	1.96E-06	rs12627283	8085	3-methylxanthine levels	TRUE	reported	wSaaAm	textfile	0.00279211	22.63181201
22	24917479	T	C	0.331781	-0.0806676	0.0169773	2.02E-06	rs139776	8085	3-methylxanthine levels	TRUE	reported	wSaaAm	textfile	0.002784646	22.57114448
22	45477253	A	C	0.00945168	-0.362072	0.0806082	7.06E-06	rs142641102	8085	3-methylxanthine levels	TRUE	reported	wSaaAm	textfile	0.002489253	20.17084025
chr.exposure	pos.exposure	effect_allele.exposure	other_allele.exposure	eaf.exposure	beta.exposure	se.exposure	pval.exposure	SNP	samplesize.exposure	exposure	mr_keep.exposure	pval_origin.exposure	id.exposure	data_source.exposure	R2	F
1	151910380	G	C	0.601933	0.107101	0.0152709	2.33E-12	rs10788817	8206	3-hydroxylaurate levels	TRUE	reported	ddourA	textfile	0.005958416	49.17585554
1	175877423	T	C	0.0269545	-0.214162	0.0459171	3.10E-06	rs78085499	8206	3-hydroxylaurate levels	TRUE	reported	ddourA	textfile	0.002643959	21.74853782
3	14791567	T	C	0.0316332	-0.201114	0.0429259	2.80E-06	rs6795560	8206	3-hydroxylaurate levels	TRUE	reported	ddourA	textfile	0.002667805	21.94521943
4	56743629	G	C	0.579544	-0.0765279	0.0154597	7.42E-07	rs6844622	8206	3-hydroxylaurate levels	TRUE	reported	ddourA	textfile	0.002977221	24.4980551
5	17378659	T	C	0.403034	-0.079424	0.0155803	3.44E-07	rs1500511	8206	3-hydroxylaurate levels	TRUE	reported	ddourA	textfile	0.003156801	25.98041108
5	87845250	G	A	0.0490473	0.156938	0.0345569	5.59E-06	rs710362	8206	3-hydroxylaurate levels	TRUE	reported	ddourA	textfile	0.002507062	20.61962744
7	146860036	C	A	0.0142139	0.300773	0.0637358	2.37E-06	rs78283788	8206	3-hydroxylaurate levels	TRUE	reported	ddourA	textfile	0.002706464	22.26409014
7	158119914	T	C	0.0177088	0.265639	0.057062	3.24E-06	rs117822743	8206	3-hydroxylaurate levels	TRUE	reported	ddourA	textfile	0.002633982	21.66625417
14	38017356	G	T	0.0590176	-0.143609	0.0322178	8.29E-06	rs10134992	8206	3-hydroxylaurate levels	TRUE	reported	ddourA	textfile	0.002415404	19.86395363
15	86859213	T	C	0.0131837	-0.340328	0.0660982	2.62E-07	rs144872231	8206	3-hydroxylaurate levels	TRUE	reported	ddourA	textfile	0.003220207	26.50392759
18	21565217	C	T	0.00591824	-0.458639	0.0981736	2.99E-06	rs117212316	8206	3-hydroxylaurate levels	TRUE	reported	ddourA	textfile	0.002652574	21.8195942
20	22738936	T	A	0.00855014	0.368433	0.0813538	5.93E-06	rs148758368	8206	3-hydroxylaurate levels	TRUE	reported	ddourA	textfile	0.002493135	20.50479808
chr.exposure	pos.exposure	effect_allele.exposure	other_allele.exposure	eaf.exposure	beta.exposure	se.exposure	pval.exposure	SNP	samplesize.exposure	exposure	mr_keep.exposure	pval_origin.exposure	id.exposure	data_source.exposure	R2	F
1	4452045	A	G	0.120056	-0.112598	0.0237533	2.13E-06	rs780598	8089	Pyridoxate levels	TRUE	reported	9NVlNP	textfile	0.002770217	22.46498087
1	74395727	A	G	0.0533779	0.153106	0.0343738	8.42E-06	rs72673300	8089	Pyridoxate levels	TRUE	reported	9NVlNP	textfile	0.002446643	19.83453106
1	163511808	C	G	0.00676766	0.410242	0.0928193	9.88E-06	rs114037693	8089	Pyridoxate levels	TRUE	reported	9NVlNP	textfile	0.002409136	19.52973146
2	3246716	T	C	0.0198983	0.244235	0.0544517	7.28E-06	rs147647394	8089	Pyridoxate levels	TRUE	reported	9NVlNP	textfile	0.002480957	20.11340147
2	223718305	C	G	0.5632	0.0711308	0.0154908	4.39E-06	rs62185065	8089	Pyridoxate levels	TRUE	reported	9NVlNP	textfile	0.002599814	21.07949976
2	227749462	T	C	0.108173	0.111363	0.0248654	7.51E-06	rs148487090	8089	Pyridoxate levels	TRUE	reported	9NVlNP	textfile	0.002473549	20.05319382
3	87530094	C	T	0.00396334	0.570211	0.118213	1.41E-06	rs140718044	8089	Pyridoxate levels	TRUE	reported	9NVlNP	textfile	0.002868128	23.26126409
4	44264328	T	A	0.19316	0.0930846	0.0196272	2.11E-06	rs12651574	8089	Pyridoxate levels	TRUE	reported	9NVlNP	textfile	0.002772926	22.4870034
4	95547353	C	A	0.292194	0.0781342	0.0174801	7.83E-06	rs35737522	8089	Pyridoxate levels	TRUE	reported	9NVlNP	textfile	0.00246393	19.97501535
4	105740999	A	C	0.00408821	0.573174	0.120038	1.80E-06	rs186411642	8089	Pyridoxate levels	TRUE	reported	9NVlNP	textfile	0.002810724	22.794395
6	100185021	T	A	0.00925926	0.370547	0.079773	3.40E-06	rs537084084	8089	Pyridoxate levels	TRUE	reported	9NVlNP	textfile	0.002660254	21.57085509
7	11785794	T	C	0.025296	0.241647	0.0488327	7.48E-07	rs61577547	8089	Pyridoxate levels	TRUE	reported	9NVlNP	textfile	0.003018101	24.48127027
7	27411552	G	A	0.0174281	0.278218	0.0582232	1.77E-06	rs147773070	8089	Pyridoxate levels	TRUE	reported	9NVlNP	textfile	0.002814876	22.82816035
10	92669710	T	C	0.554942	0.0720526	0.0155056	3.37E-06	rs7918084	8089	Pyridoxate levels	TRUE	reported	9NVlNP	textfile	0.002662377	21.58811729
11	7959165	G	A	0.372713	-0.0734024	0.0158516	3.65E-06	rs10769857	8089	Pyridoxate levels	TRUE	reported	9NVlNP	textfile	0.002643807	21.43714365
11	95387605	C	T	0.0127475	0.343209	0.0685362	5.51E-07	rs79879497	8089	Pyridoxate levels	TRUE	reported	9NVlNP	textfile	0.003090567	25.07089863
11	123048271	T	A	0.0063197	0.466933	0.0967734	1.40E-06	rs117284243	8089	Pyridoxate levels	TRUE	reported	9NVlNP	textfile	0.002869817	23.27500297
12	66693901	T	G	0.00731828	0.401235	0.0900838	8.43E-06	rs118132523	8089	Pyridoxate levels	TRUE	reported	9NVlNP	textfile	0.002446502	19.83338452
13	34656395	A	G	0.0109129	0.359193	0.0742272	1.30E-06	rs149053219	8089	Pyridoxate levels	TRUE	reported	9NVlNP	textfile	0.002886552	23.4111194
13	65070456	T	C	0.039472	-0.177203	0.0392903	6.48E-06	rs80089268	8089	Pyridoxate levels	TRUE	reported	9NVlNP	textfile	0.002508337	20.33593093
13	94159279	T	A	0.102041	-0.116373	0.0251176	3.60E-06	rs75590589	8089	Pyridoxate levels	TRUE	reported	9NVlNP	textfile	0.002646686	21.46054704
14	48584341	A	T	0.0230128	0.235882	0.050981	3.71E-06	rs181087352	8089	Pyridoxate levels	TRUE	reported	9NVlNP	textfile	0.002639552	21.40254952
14	93615273	T	C	0.133709	0.100665	0.0222361	5.98E-06	rs17129121	8089	Pyridoxate levels	TRUE	reported	9NVlNP	textfile	0.002527237	20.48954746
17	63202284	A	G	0.0210683	-0.247876	0.0530119	2.93E-06	rs139624237	8089	Pyridoxate levels	TRUE	reported	9NVlNP	textfile	0.002695598	21.85822168
18	79720478	A	G	0.154834	0.101122	0.0212015	1.85E-06	rs522043	8089	Pyridoxate levels	TRUE	reported	9NVlNP	textfile	0.002804424	22.74315611
19	19691756	G	A	0.367863	0.0809662	0.0164631	8.74E-07	rs11668053	8089	Pyridoxate levels	TRUE	reported	9NVlNP	textfile	0.002981212	24.18114656
chr.exposure	pos.exposure	effect_allele.exposure	other_allele.exposure	eaf.exposure	beta.exposure	se.exposure	pval.exposure	SNP	samplesize.exposure	exposure	mr_keep.exposure	pval_origin.exposure	id.exposure	data_source.exposure	R2	F
1	188035902	A	G	0.0260931	0.262208	0.0512087	3.05E-07	rs1323009	7097	5-hydroxyhexanoate levels	TRUE	reported	Trsa3P	textfile	0.003680681	26.21090213
2	12981020	C	T	0.326017	-0.0889066	0.0180678	8.62E-07	rs36043527	7097	5-hydroxyhexanoate levels	TRUE	reported	Trsa3P	textfile	0.003400192	24.20667
2	108473496	G	A	0.157757	0.100767	0.0225727	8.04E-06	rs2577620	7097	5-hydroxyhexanoate levels	TRUE	reported	Trsa3P	textfile	0.002800123	19.92265587
2	121871958	T	C	0.115799	0.127946	0.0259802	8.45E-07	rs34321271	7097	5-hydroxyhexanoate levels	TRUE	reported	Trsa3P	textfile	0.003405744	24.24633161
3	181757516	T	C	0.0697744	0.159531	0.0335054	1.92E-06	rs67816826	7097	5-hydroxyhexanoate levels	TRUE	reported	Trsa3P	textfile	0.003184202	22.66408318
4	41320349	G	A	0.024197	0.243472	0.0532321	4.79E-06	rs73232175	7097	5-hydroxyhexanoate levels	TRUE	reported	Trsa3P	textfile	0.002938988	20.91358291
5	84133232	C	T	0.0181741	0.27404	0.0616399	8.76E-06	rs62364248	7097	5-hydroxyhexanoate levels	TRUE	reported	Trsa3P	textfile	0.002777291	19.75975981
5	126577999	C	T	0.093918	0.126862	0.0284621	8.30E-06	rs113394196	7097	5-hydroxyhexanoate levels	TRUE	reported	Trsa3P	textfile	0.002791518	19.86126115
6	46865231	G	A	0.117203	0.114149	0.0258373	9.96E-06	rs1234128	7097	5-hydroxyhexanoate levels	TRUE	reported	Trsa3P	textfile	0.002742726	19.51315801
6	154529566	G	A	0.00631295	0.464632	0.10494	9.53E-06	rs566247205	7097	5-hydroxyhexanoate levels	TRUE	reported	Trsa3P	textfile	0.00275463	19.59808825
8	13390923	T	C	0.924616	-0.155393	0.0316191	8.90E-07	rs289558	7097	5-hydroxyhexanoate levels	TRUE	reported	Trsa3P	textfile	0.00339167	24.14579387
10	81565851	T	G	0.0131224	-0.321473	0.0724929	9.23E-06	rs118149671	7097	5-hydroxyhexanoate levels	TRUE	reported	Trsa3P	textfile	0.002763259	19.65964419
10	129004289	T	C	0.0403042	-0.190663	0.0420472	5.77E-06	rs116845450	7097	5-hydroxyhexanoate levels	TRUE	reported	Trsa3P	textfile	0.002888866	20.55588965
11	33419883	C	T	0.0314591	0.217928	0.0475352	4.55E-06	rs192540541	7097	5-hydroxyhexanoate levels	TRUE	reported	Trsa3P	textfile	0.002952816	21.0122718
11	65983146	G	C	0.100086	0.123215	0.0275844	7.94E-06	rs10896072	7097	5-hydroxyhexanoate levels	TRUE	reported	Trsa3P	textfile	0.002803535	19.94700395
11	124897394	T	C	0.0555164	0.163905	0.0362189	6.03E-06	rs11219832	7097	5-hydroxyhexanoate levels	TRUE	reported	Trsa3P	textfile	0.002877317	20.47347141
12	25943988	A	G	0.674274	0.0830624	0.0181434	4.69E-06	rs7136437	7097	5-hydroxyhexanoate levels	TRUE	reported	Trsa3P	textfile	0.002944531	20.95314385
14	97621652	G	A	0.0208245	0.267691	0.0578881	3.76E-06	rs112156059	7097	5-hydroxyhexanoate levels	TRUE	reported	Trsa3P	textfile	0.003004053	21.37797397
16	71924122	G	C	0.0993767	-0.12874	0.0275549	2.98E-06	rs74891946	7097	5-hydroxyhexanoate levels	TRUE	reported	Trsa3P	textfile	0.003066343	21.82262178
18	12835479	A	G	0.0226241	0.256697	0.0561793	4.90E-06	rs148641172	7097	5-hydroxyhexanoate levels	TRUE	reported	Trsa3P	textfile	0.002933178	20.87211859
18	36539854	A	G	0.385191	-0.0775082	0.017033	5.35E-06	rs11663973	7097	5-hydroxyhexanoate levels	TRUE	reported	Trsa3P	textfile	0.002909196	20.70096563
19	49396380	A	G	0.534847	-0.0734705	0.0165507	9.03E-06	rs7248502	7097	5-hydroxyhexanoate levels	TRUE	reported	Trsa3P	textfile	0.002768944	19.70020984
chr.exposure	pos.exposure	effect_allele.exposure	other_allele.exposure	eaf.exposure	beta.exposure	se.exposure	pval.exposure	SNP	samplesize.exposure	exposure	mr_keep.exposure	pval_origin.exposure	id.exposure	data_source.exposure	R2	F
1	154747658	T	C	0.047164	-0.156926	0.0354827	9.75E-06	rs76683466	8179	Gamma-glutamylvaline levels	TRUE	reported	5WJBsJ	textfile	0.002385717	19.55466051
1	155313038	G	A	0.265271	0.0754303	0.0169381	8.46E-06	rs11264359	8179	Gamma-glutamylvaline levels	TRUE	reported	5WJBsJ	textfile	0.002418858	19.82695744
1	183135970	A	G	0.0231946	-0.233028	0.0499864	3.13E-06	rs78873744	8179	Gamma-glutamylvaline levels	TRUE	reported	5WJBsJ	textfile	0.002650085	21.72732621
4	5708742	C	T	0.0679522	-0.144666	0.0298356	1.24E-06	rs3755840	8179	Gamma-glutamylvaline levels	TRUE	reported	5WJBsJ	textfile	0.002866267	23.50483378
4	180381064	G	A	0.319569	0.0707147	0.0160018	9.91E-06	rs12649558	8179	Gamma-glutamylvaline levels	TRUE	reported	5WJBsJ	textfile	0.002382022	19.52430215
5	19532190	T	A	0.0275123	0.204921	0.0459822	8.33E-06	rs72737428	8179	Gamma-glutamylvaline levels	TRUE	reported	5WJBsJ	textfile	0.002422367	19.85579272
5	132389258	C	T	0.838569	-0.152825	0.020322	5.47E-14	rs274554	8179	Gamma-glutamylvaline levels	TRUE	reported	5WJBsJ	textfile	0.006866938	56.53920589
6	57136304	G	A	0.0103207	-0.330546	0.0747074	9.66E-06	rs143145930	8179	Gamma-glutamylvaline levels	TRUE	reported	5WJBsJ	textfile	0.002387801	19.57178144
6	89973842	A	G	0.201262	0.0867954	0.0188615	4.19E-06	rs6930584	8179	Gamma-glutamylvaline levels	TRUE	reported	5WJBsJ	textfile	0.002582366	21.17067726
7	132915956	A	T	0.0951195	-0.117997	0.0256883	4.36E-06	rs190374566	8179	Gamma-glutamylvaline levels	TRUE	reported	5WJBsJ	textfile	0.002573073	21.09429388
8	12638477	A	G	0.0292734	0.221299	0.0462149	1.68E-06	rs62497379	8179	Gamma-glutamylvaline levels	TRUE	reported	5WJBsJ	textfile	0.002795624	22.92390802
9	36573937	T	C	0.028512	-0.226865	0.0450862	4.86E-07	rs77864761	8179	Gamma-glutamylvaline levels	TRUE	reported	5WJBsJ	textfile	0.003086066	25.31287778
9	114209860	G	C	0.0212088	-0.252349	0.0524762	1.52E-06	rs10982103	8179	Gamma-glutamylvaline levels	TRUE	reported	5WJBsJ	textfile	0.00281937	23.11916841
10	1098314	G	C	0.0183294	-0.24647	0.0557858	9.96E-06	rs117014471	8179	Gamma-glutamylvaline levels	TRUE	reported	5WJBsJ	textfile	0.002380923	19.5152711
11	77499288	T	C	0.0265105	-0.20825	0.0464706	7.42E-06	rs117535619	8179	Gamma-glutamylvaline levels	TRUE	reported	5WJBsJ	textfile	0.002449335	20.07738976
11	108850834	T	C	0.00882461	-0.368954	0.0805634	4.66E-06	rs139358701	8179	Gamma-glutamylvaline levels	TRUE	reported	5WJBsJ	textfile	0.00255774	20.96827303
12	15809546	G	T	0.0186663	0.257515	0.055444	3.41E-06	rs190099951	8179	Gamma-glutamylvaline levels	TRUE	reported	5WJBsJ	textfile	0.002630582	21.56700021
12	50163022	T	C	0.0354336	0.182885	0.0404884	6.27E-06	rs34345842	8179	Gamma-glutamylvaline levels	TRUE	reported	5WJBsJ	textfile	0.002488357	20.39805381
12	72642415	G	A	0.0167156	-0.269883	0.0585437	4.03E-06	rs78981419	8179	Gamma-glutamylvaline levels	TRUE	reported	5WJBsJ	textfile	0.002591574	21.24635895
14	44646574	C	T	0.13561	-0.100291	0.0219644	4.97E-06	rs34111586	8179	Gamma-glutamylvaline levels	TRUE	reported	5WJBsJ	textfile	0.002542608	20.84390209
14	75772296	T	C	0.00843492	0.37862	0.0825629	4.52E-06	rs77943558	8179	Gamma-glutamylvaline levels	TRUE	reported	5WJBsJ	textfile	0.002564613	21.02475839
15	24800374	A	T	0.000367647	-2.13686	0.391112	4.67E-08	rs200679552	8179	Gamma-glutamylvaline levels	TRUE	reported	5WJBsJ	textfile	0.003636365	29.84308023
16	52515759	A	G	0.153783	-0.103275	0.0210545	9.34E-07	rs8051286	8179	Gamma-glutamylvaline levels	TRUE	reported	5WJBsJ	textfile	0.002933085	24.05438913
17	15379436	G	A	0.0386059	-0.177322	0.0393378	6.55E-06	rs111713085	8179	Gamma-glutamylvaline levels	TRUE	reported	5WJBsJ	textfile	0.002478148	20.31416126
18	25106241	T	C	0.331463	0.0719865	0.0160816	7.59E-06	rs12326933	8179	Gamma-glutamylvaline levels	TRUE	reported	5WJBsJ	textfile	0.002443885	20.03260351
19	1783028	C	T	0.0440024	0.170607	0.0362727	2.56E-06	rs60482625	8179	Gamma-glutamylvaline levels	TRUE	reported	5WJBsJ	textfile	0.002697495	22.1170762
19	40254542	G	A	0.52002	0.0707154	0.015176	3.17E-06	rs9710247	8179	Gamma-glutamylvaline levels	TRUE	reported	5WJBsJ	textfile	0.002647657	21.70736748
19	53386907	G	C	0.714498	0.0801118	0.0166361	1.47E-06	rs2169784	8179	Gamma-glutamylvaline levels	TRUE	reported	5WJBsJ	textfile	0.002827223	23.18375212
22	24654365	T	G	0.0618359	0.141485	0.0316177	7.65E-06	rs4471995	8179	Gamma-glutamylvaline levels	TRUE	reported	5WJBsJ	textfile	0.002442295	20.01953746
chr.exposure	pos.exposure	effect_allele.exposure	other_allele.exposure	eaf.exposure	beta.exposure	se.exposure	pval.exposure	SNP	samplesize.exposure	exposure	mr_keep.exposure	pval_origin.exposure	id.exposure	data_source.exposure	R2	F
1	45233912	G	A	0.283734	-0.0795132	0.0177061	7.10E-06	rs3009980	7325	3-hydroxysebacate levels	TRUE	reported	qZEGNW	textfile	0.00274556	20.16109164
1	46932824	G	A	0.125154	-0.251503	0.023906	6.95E-26	rs1126742	7325	3-hydroxysebacate levels	TRUE	reported	qZEGNW	textfile	0.0148851	110.650636
1	110464247	A	G	0.630499	0.0781327	0.0167975	3.30E-06	rs6668000	7325	3-hydroxysebacate levels	TRUE	reported	qZEGNW	textfile	0.002945017	21.63006229
1	151896416	T	C	0.603252	0.103358	0.0161578	1.59E-10	rs7542137	7325	3-hydroxysebacate levels	TRUE	reported	qZEGNW	textfile	0.005555163	40.90770758
3	13281529	T	C	0.138317	0.11364	0.0232304	9.99E-07	rs75995468	7325	3-hydroxysebacate levels	TRUE	reported	qZEGNW	textfile	0.003256304	23.92381742
3	25529661	A	T	0.336326	-0.0812575	0.0167246	1.18E-06	rs1153602	7325	3-hydroxysebacate levels	TRUE	reported	qZEGNW	textfile	0.003212259	23.59917599
4	156651330	T	C	0.0134541	0.324786	0.0690059	2.52E-06	rs185853925	7325	3-hydroxysebacate levels	TRUE	reported	qZEGNW	textfile	0.00301511	22.14642129
4	163861080	G	T	0.825977	0.0996459	0.0214694	3.46E-06	rs10028378	7325	3-hydroxysebacate levels	TRUE	reported	qZEGNW	textfile	0.002932217	21.53577267
5	96753823	A	G	0.0396291	-0.189938	0.0407287	3.11E-06	rs79795772	7325	3-hydroxysebacate levels	TRUE	reported	qZEGNW	textfile	0.002960244	21.74222721
5	158481569	C	T	0.0492196	0.163727	0.0366287	7.83E-06	rs62384970	7325	3-hydroxysebacate levels	TRUE	reported	qZEGNW	textfile	0.002720238	19.97464194
5	165160204	T	C	0.0282864	-0.235596	0.047502	7.06E-07	rs72817577	7325	3-hydroxysebacate levels	TRUE	reported	qZEGNW	textfile	0.003346944	24.59197676
[truncated: 31,309 more rows]
