# Supplementary material for: The impact of beverage consumption on chronic renal failure risk and the mediation of serum metabolites: based on Mendelian randomization study
Source: Genes Nutr. 2025 Jul 11;20:14. doi: 10.1186/s12263-025-00773-w (PMC12247210; doi:10.1186/s12263-025-00773-w)
Supplement: Supplementary file 15 — Supplementary Material 15. [file 12263_2025_773_MOESM15_ESM.csv]

	id.exposure	id.outcome	outcome	exposure	method	nsnp	b	se	pval	lo_ci	up_ci	or	or_lci95	or_uci95	id	fdr	fdr
1	zq8DD7	PSVuXj	Renal failure	Carnitine levels	Inverse variance weighted	26	0.06246734	0.031570201	0.047851995	0.000589746	0.124344935	1.064459693	1.000589919	1.13240641	GCST90199621	0.0485770252272727	1
2	akTueI	PSVuXj	Renal failure	N-alpha-acetylornithine levels	Inverse variance weighted	22	0.077903539	0.034428688	0.023651062	0.010423309	0.145383768	1.081018377	1.010477821	1.156483306	GCST90199627	0.0444506418307692	1
3	WCeowe	PSVuXj	Renal failure	1-stearoyl-2-oleoyl-GPS (18:0/18:1) levels	Inverse variance weighted	20	0.10559819	0.049996506	0.034676895	0.007605039	0.203591342	1.111375225	1.00763403	1.225797119	GCST90199652	0.0444506418307692	1
4	87b6sZ	PSVuXj	Renal failure	1-linoleoylglycerol (18:2) levels	Inverse variance weighted	18	0.112043661	0.05324026	0.035335619	0.007692751	0.216394572	1.118561698	1.007722416	1.24159218	GCST90199684	0.0444506418307692	1
5	yanmGV	PSVuXj	Renal failure	Galactonate levels	Inverse variance weighted	16	-0.110771685	0.047801845	0.02048686	-0.2044633	-0.017080069	0.8951431	0.815084655	0.983064968	GCST90199695	0.0444506418307692	1
6	rVpFkZ	PSVuXj	Renal failure	Gamma-glutamylvaline levels	Inverse variance weighted	28	0.093664376	0.04177068	0.024938928	0.011793843	0.175534908	1.098191104	1.011863665	1.191883594	GCST90199703	0.0444506418307692	1
7	8cknF5	PSVuXj	Renal failure	Docosatrienoate (22:3n3) levels	Inverse variance weighted	23	-0.064101248	0.030268688	0.034196991	-0.123427876	-0.004774619	0.937910033	0.883885388	0.995236761	GCST90199710	0.0444506418307692	1
8	aRTWnX	PSVuXj	Renal failure	Stearidonate (18:4n3) levels	Inverse variance weighted	26	-0.104100545	0.043683032	0.017168053	-0.189719288	-0.018481801	0.901134689	0.827191304	0.98168794	GCST90199721	0.0444506418307692	1
9	lJvMYY	PSVuXj	Renal failure	Gamma-glutamylglycine levels	Inverse variance weighted	25	-0.05450504	0.025452305	0.032237128	-0.104391558	-0.004618523	0.946953736	0.900872484	0.995392126	GCST90199741	0.0444506418307692	1
10	b97t6r	PSVuXj	Renal failure	Laurylcarnitine levels	Inverse variance weighted	25	0.088474242	0.041614876	0.033501227	0.006909085	0.170039399	1.092506112	1.006933008	1.185351552	GCST90199750	0.0444506418307692	1
11	roOdZA	PSVuXj	Renal failure	N-methylproline levels	Inverse variance weighted	21	-0.098227603	0.046338793	0.034025411	-0.189051639	-0.007403568	0.906442571	0.827743762	0.992623771	GCST90199836	0.0444506418307692	1
12	4cPIIW	PSVuXj	Renal failure	S-methylmethionine levels	Inverse variance weighted	20	0.13521486	0.047736691	0.00461835	0.041650945	0.228778775	1.144782726	1.042530515	1.257063914	GCST90199874	0.0416190265	0.30942945
13	u96qxO	PSVuXj	Renal failure	4-oxo-retinoic acid levels	Inverse variance weighted	16	-0.122967593	0.047562952	0.009727595	-0.216190979	-0.029744206	0.88429232	0.805581438	0.970693799	GCST90199894	0.042005222875	0.651748865
14	ye6Rhn	PSVuXj	Renal failure	Histidine betaine (hercynine) levels	Inverse variance weighted	15	0.124911639	0.050615466	0.013592531	0.025705325	0.224117953	1.133048331	1.026038556	1.251218596	GCST90199927	0.0444506418307692	0.910699577
15	Gx64Nw	PSVuXj	Renal failure	3-methyl catechol sulfate (1) levels	Inverse variance weighted	27	0.127586922	0.038173949	0.000831019	0.052765982	0.202407862	1.136083615	1.054182919	1.224347271	GCST90199938	0.0278391365	0.055678273
16	391WHJ	PSVuXj	Renal failure	3-methoxytyramine sulfate levels	Inverse variance weighted	19	-0.080818283	0.036432814	0.026535558	-0.152226598	-0.009409968	0.922361285	0.858793658	0.990634167	GCST90199953	0.0444506418307692	1
17	E939Jc	PSVuXj	Renal failure	2-acetamidophenol sulfate levels	Inverse variance weighted	24	-0.107288746	0.041123055	0.009081567	-0.187889935	-0.026687558	0.898266265	0.828705914	0.973665408	GCST90199981	0.042005222875	0.608464989
18	10fLlQ	PSVuXj	Renal failure	Vanillic alcohol sulfate levels	Inverse variance weighted	25	-0.06458052	0.031450755	0.040035214	-0.126224	-0.002937041	0.937460626	0.881417388	0.997067267	GCST90199984	0.0444506418307692	1
19	pmE8xZ	PSVuXj	Renal failure	Stearoylcholine levels	Inverse variance weighted	17	0.095220858	0.046719544	0.041536176	0.003650552	0.186791164	1.09990175	1.003657223	1.205375533	GCST90200113	0.0444506418307692	1
20	YBzBcd	PSVuXj	Renal failure	Heneicosapentaenoate (21:5n3) levels	Inverse variance weighted	18	0.073365377	0.036224325	0.042835855	0.0023657	0.144365054	1.076123656	1.002368501	1.15530578	GCST90200133	0.0444506418307692	1
21	YwxpcG	PSVuXj	Renal failure	Arachidoylcarnitine (C20) levels	Inverse variance weighted	30	-0.085688543	0.033280265	0.010031098	-0.150917861	-0.020459224	0.917880067	0.859918328	0.979748646	GCST90200135	0.042005222875	0.672083566
22	7H1wV3	PSVuXj	Renal failure	Octadecenedioate (C18:1-DC) levels	Inverse variance weighted	22	-0.055727945	0.028256718	0.048586597	-0.111111112	-0.000344777	0.94579641	0.894839316	0.999655282	GCST90200165	0.048586597	1
23	501nfa	PSVuXj	Renal failure	Dihydroferulic acid sulfate levels	Inverse variance weighted	28	0.048313283	0.023097946	0.036468041	0.003041308	0.093585258	1.049499394	1.003045937	1.098104221	GCST90200166	0.0444506418307692	1
24	sFVzlg	PSVuXj	Renal failure	Glutamine conjugate of C6H10O2 (1) levels	Inverse variance weighted	15	-0.120483726	0.054148015	0.026075793	-0.226613836	-0.014353616	0.886491514	0.797228584	0.985748906	GCST90200176	0.0444506418307692	1
25	wPk4ct	PSVuXj	Renal failure	Glucuronide of C12H22O4 (1) levels	Inverse variance weighted	19	-0.094598184	0.03838579	0.013724043	-0.169834332	-0.019362035	0.909738409	0.843804597	0.980824205	GCST90200180	0.0444506418307692	0.919510881
26	y5sQuk	PSVuXj	Renal failure	2-hydroxysebacate levels	Inverse variance weighted	19	0.106294681	0.043215664	0.013907909	0.021591979	0.190997383	1.112149558	1.021826773	1.210456285	GCST90200198	0.0444506418307692	0.931829903
27	MDwV5B	PSVuXj	Renal failure	Sulfate of piperine metabolite C16H19NO3 (3) levels	Inverse variance weighted	26	-0.103849487	0.051346851	0.043123757	-0.204489316	-0.003209659	0.901360953	0.81506345	0.996795486	GCST90200209	0.0444506418307692	1
28	EDUIJw	PSVuXj	Renal failure	Dihydrocaffeate sulfate (2) levels	Inverse variance weighted	29	0.072278959	0.03364615	0.031697165	0.006332504	0.138225414	1.074955171	1.006352597	1.14823435	GCST90200222	0.0444506418307692	1
29	6mW1xe	PSVuXj	Renal failure	Undecenoylcarnitine (C11:1) levels	Inverse variance weighted	30	-0.057921051	0.025604153	0.023686653	-0.108105191	-0.00773691	0.943724451	0.897533179	0.992292943	GCST90200236	0.0444506418307692	1
30	ij4X5L	PSVuXj	Renal failure	4-hydroxyphenylpyruvate levels	Inverse variance weighted	24	-0.087659348	0.039887216	0.0279719	-0.165838292	-0.009480404	0.916072886	0.84718322	0.990564394	GCST90200300	0.0444506418307692	1
31	HUcmTU	PSVuXj	Renal failure	3-hydroxyisobutyrate levels	Inverse variance weighted	18	-0.096715941	0.04729332	0.040852563	-0.189410849	-0.004021033	0.907813842	0.827446482	0.99598704	GCST90200308	0.0444506418307692	1
32	cmzDHr	PSVuXj	Renal failure	1-palmitoyl-2-linoleoyl-GPI (16:0/18:2) levels	Inverse variance weighted	23	-0.120168483	0.046108975	0.00915572	-0.210542075	-0.029794892	0.886771018	0.810144968	0.9706446	GCST90200332	0.042005222875	0.61343324
33	SlbUaU	PSVuXj	Renal failure	4-acetaminophen sulfate levels	Inverse variance weighted	26	-0.081673518	0.035387291	0.020999686	-0.151032609	-0.012314427	0.921572786	0.85981966	0.987761085	GCST90200346	0.0444506418307692	1
34	fFcfFA	PSVuXj	Renal failure	Glutarate (C5-DC) levels	Inverse variance weighted	26	-0.106463997	0.037711786	0.004756231	-0.180379099	-0.032548896	0.899007414	0.834953622	0.967975118	GCST90200380	0.0416190265	0.318667477
35	7yN3Es	PSVuXj	Renal failure	Leucine levels	Inverse variance weighted	20	0.120134915	0.049194162	0.014603867	0.023714358	0.216555473	1.127648978	1.023997779	1.241791969	GCST90200389	0.0444506418307692	0.978459089
36	rP0yY8	PSVuXj	Renal failure	Salicylate levels	Inverse variance weighted	23	-0.121476088	0.042841562	0.00457579	-0.205445549	-0.037506626	0.88561223	0.814284432	0.963188035	GCST90200421	0.0416190265	0.30657793
37	C1GXAE	PSVuXj	Renal failure	Betaine levels	Inverse variance weighted	25	0.090337035	0.032641709	0.005648217	0.026359286	0.154314784	1.094543121	1.026709765	1.166858137	GCST90200425	0.0416190265	0.378430539
38	XNraTF	PSVuXj	Renal failure	X-11470 levels	Inverse variance weighted	30	-0.093372764	0.040499863	0.021138132	-0.172752496	-0.013993032	0.910853903	0.841345825	0.986104416	GCST90200470	0.0444506418307692	1
39	D6xO5I	PSVuXj	Renal failure	X-12714 levels	Inverse variance weighted	15	-0.106551283	0.040676332	0.008806112	-0.186276894	-0.026825672	0.898928947	0.830043729	0.973530941	GCST90200496	0.042005222875	0.590009504
40	pIRQJ2	PSVuXj	Renal failure	X-13728 levels	Inverse variance weighted	18	0.12438763	0.047958892	0.009496858	0.030388201	0.218387058	1.132454759	1.030854635	1.244068501	GCST90200522	0.042005222875	0.636289486
41	FqKrYA	PSVuXj	Renal failure	X-17335 levels	Inverse variance weighted	15	0.117972968	0.055839918	0.034626493	0.00852673	0.227419207	1.125213695	1.008563186	1.255356011	GCST90200530	0.0444506418307692	1
42	cylS1g	PSVuXj	Renal failure	X-16964 levels	Inverse variance weighted	17	-0.115805824	0.049150664	0.018465978	-0.212141125	-0.019470523	0.890648149	0.808850541	0.980717803	GCST90200531	0.0444506418307692	1
43	lEtpKJ	PSVuXj	Renal failure	X-15503 levels	Inverse variance weighted	20	-0.10308705	0.045443953	0.023302174	-0.192157198	-0.014016903	0.902048446	0.825177142	0.986080877	GCST90200543	0.0444506418307692	1
44	6VJpJU	PSVuXj	Renal failure	X-18922 levels	Inverse variance weighted	29	-0.059535978	0.029187361	0.041371615	-0.116743205	-0.002328751	0.942201634	0.889813663	0.997673958	GCST90200578	0.0444506418307692	1
45	g94CBy	PSVuXj	Renal failure	X-21441 levels	Inverse variance weighted	33	0.056325473	0.027065356	0.037425562	0.003277376	0.109373571	1.05794196	1.003282752	1.115579021	GCST90200581	0.0444506418307692	1
46	BmD0FN	PSVuXj	Renal failure	X-23655 levels	Inverse variance weighted	25	0.111884513	0.040887681	0.006211795	0.031744658	0.192024369	1.118383695	1.032253894	1.211700044	GCST90200596	0.0416190265	0.416190265
47	F1Tk29	PSVuXj	Renal failure	X-23665 levels	Inverse variance weighted	19	0.110519706	0.046527902	0.017532669	0.019325019	0.201714393	1.116858358	1.019512955	1.223498519	GCST90200617	0.0444506418307692	1
48	LMDG1d	PSVuXj	Renal failure	X-24494 levels	Inverse variance weighted	19	0.084742615	0.036120986	0.018972187	0.013945482	0.155539748	1.088436883	1.014043174	1.168288372	GCST90200635	0.0444506418307692	1
49	NetpZf	PSVuXj	Renal failure	X-25109 levels	Inverse variance weighted	29	0.116056469	0.039230586	0.003093249	0.039164521	0.192948417	1.123059288	1.039941562	1.212820231	GCST90200650	0.0416190265	0.207247683
50	iHWzEQ	PSVuXj	Renal failure	N6-methyllysine levels	Inverse variance weighted	32	0.042920063	0.01945933	0.027409988	0.004779776	0.081060351	1.043854449	1.004791217	1.084436341	GCST90200689	0.0444506418307692	1
51	nE04rQ	PSVuXj	Renal failure	Biliverdin levels	Inverse variance weighted	29	-0.058709275	0.026029222	0.024101083	-0.109726549	-0.007692	0.942980878	0.896079135	0.992337508	GCST90200706	0.0444506418307692	1
52	GTc0HQ	PSVuXj	Renal failure	X-19141 levels	Inverse variance weighted	23	0.07507165	0.030683077	0.014417907	0.014932818	0.135210482	1.077961384	1.01504487	1.144777714	GCST90200711	0.0444506418307692	0.965999769
53	OxGSml	PSVuXj	Renal failure	Adenosine 5'-diphosphate (ADP) to fructose ratio	Inverse variance weighted	32	-0.057910392	0.027515682	0.035323333	-0.111841129	-0.003979655	0.94373451	0.894186307	0.996028254	GCST90200730	0.0444506418307692	1
54	t785lW	PSVuXj	Renal failure	Adenosine 5'-diphosphate (ADP) to mannose ratio	Inverse variance weighted	17	0.074776158	0.034419061	0.029816333	0.007314798	0.142237517	1.077642902	1.007341617	1.152850438	GCST90200731	0.0444506418307692	1
55	LjpxCy	PSVuXj	Renal failure	Adenosine 5'-diphosphate (ADP) to tyrosine ratio	Inverse variance weighted	22	0.072449571	0.031493732	0.02142307	0.010721857	0.134177286	1.075138587	1.010779542	1.143595545	GCST90200732	0.0444506418307692	1
56	MK4kDC	PSVuXj	Renal failure	Adenosine 5'-monophosphate (AMP) to alanine ratio	Inverse variance weighted	22	0.103935743	0.051257854	0.042590492	0.003470349	0.204401137	1.109529158	1.003476378	1.226790166	GCST90200741	0.0444506418307692	1
57	gx74t3	PSVuXj	Renal failure	Glycine to serine ratio	Inverse variance weighted	24	-0.05419312	0.025851146	0.036050918	-0.104861367	-0.003524873	0.947249156	0.900449346	0.996481332	GCST90200758	0.0444506418307692	1
58	DJE2xk	PSVuXj	Renal failure	Phosphate to phosphoethanolamine ratio	Inverse variance weighted	15	-0.118938696	0.052345211	0.023074542	-0.22153531	-0.016342081	0.887862229	0.801287628	0.983790726	GCST90200766	0.0444506418307692	1
59	yTU3XY	PSVuXj	Renal failure	Phosphate to mannose ratio	Inverse variance weighted	26	0.089339408	0.039676236	0.024340556	0.011573985	0.16710483	1.093451719	1.011641223	1.181878155	GCST90200769	0.0444506418307692	1
60	TUqKdv	PSVuXj	Renal failure	Creatine to carnitine ratio	Inverse variance weighted	20	-0.125862137	0.039837791	0.001581132	-0.203944209	-0.047780066	0.881736397	0.815507868	0.953343437	GCST90200791	0.035311948	0.105935844
61	adgATm	PSVuXj	Renal failure	Adenosine 5'-monophosphate (AMP) to cysteine ratio	Inverse variance weighted	28	0.069481105	0.034116814	0.041693667	0.002612149	0.136350061	1.071951806	1.002615564	1.146083022	GCST90200871	0.0444506418307692	1
62	ZwOVTn	PSVuXj	Renal failure	Cysteinylglycine to glutamate ratio	Inverse variance weighted	24	0.08543726	0.041576583	0.039885086	0.003947158	0.166927362	1.089193223	1.003954958	1.181668428	GCST90200875	0.0444506418307692	1
63	n3VH9R	PSVuXj	Renal failure	Ornithine to phosphate ratio	Inverse variance weighted	16	-0.18232739	0.051367036	0.000385961	-0.28300678	-0.081647999	0.833328472	0.753514679	0.921596304	GCST90200901	0.025859387	0.025859387
64	Ujhokr	PSVuXj	Renal failure	Tryptophan to pyruvate ratio	Inverse variance weighted	25	-0.102650918	0.042296001	0.01522572	-0.18555108	-0.019750757	0.902441944	0.830646405	0.980443012	GCST90200911	0.0444506418307692	1
65	cEarDx	PSVuXj	Renal failure	Succinate to proline ratio	Inverse variance weighted	16	-0.132844065	0.047839615	0.005488627	-0.22660971	-0.039078421	0.875601618	0.797231873	0.961675291	GCST90200936	0.0416190265	0.367738009
66	m5Lw08	PSVuXj	Renal failure	Taurocholate to oxalate (ethanedioate) ratio	Inverse variance weighted	20	0.093118911	0.044971318	0.03839349	0.004975127	0.181262694	1.097592243	1.004987524	1.198730037	GCST90200999	0.0444506418307692	1
67	r79YFj	PSVuXj	Renal failure	Androsterone glucuronide to etiocholanolone glucuronide ratio	Inverse variance weighted	25	-0.05973456	0.029341488	0.041766474	-0.117243875	-0.002225244	0.942014549	0.889368272	0.99777723	GCST90201013	0.0444506418307692	1
