# Supplementary material for: The impact of beverage consumption on chronic renal failure risk and the mediation of serum metabolites: based on Mendelian randomization study
Source: Genes Nutr. 2025 Jul 11;20:14. doi: 10.1186/s12263-025-00773-w (PMC12247210; doi:10.1186/s12263-025-00773-w)
Supplement: Supplementary file 16 — Supplementary Material 16. [file 12263_2025_773_MOESM16_ESM.csv]

id.exposure	id.outcome	outcome	exposure	egger_intercept	se	pval	id
bRWpy2	5VUBvW	Renal failure	IoK9M1	-0.013346883901117	0.00827468999856298	0.119822976357239	GCST90199621
GAr4my	5VUBvW	Renal failure	JajL4Z	-0.00225648732113116	0.0130638232838484	0.864601306495772	GCST90199627
y1x3hR	5VUBvW	Renal failure	biXtKm	-0.0210643976833081	0.0197283191177214	0.299756512217803	GCST90199652
mGKCYz	5VUBvW	Renal failure	K7SYHt	0.00344287954889821	0.0170299755384169	0.842335235979113	GCST90199684
nuNNRI	5VUBvW	Renal failure	zXtCsf	-0.0210410583178275	0.0178195095158907	0.257359554136304	GCST90199695
5zVHH9	5VUBvW	Renal failure	5WJBsJ	-0.00393555809650083	0.0115114688401364	0.735188116084069	GCST90199703
tXNSoe	5VUBvW	Renal failure	39yYJv	0.00222730666607554	0.00761395788975205	0.772752627053301	GCST90199710
8a21Rc	5VUBvW	Renal failure	DcNFkh	-0.00468224575372408	0.00970418195860439	0.633824056159576	GCST90199721
h5nNbl	5VUBvW	Renal failure	9oFjTl	-0.00073650305064786	0.00604107864059628	0.90402463746302	GCST90199741
e0ObkB	5VUBvW	Renal failure	qq1O2L	0.0141689126642404	0.011020193661684	0.211334652170752	GCST90199750
4sJzcR	5VUBvW	Renal failure	SEnhkX	-0.0132199934417917	0.0111897300246977	0.252005246971185	GCST90199836
oRTHCx	5VUBvW	Renal failure	wz9Hi6	-0.0151236426223158	0.0149759795367395	0.325945675734615	GCST90199874
IoXCBB	5VUBvW	Renal failure	fLexyw	-0.0215851695886618	0.0121072432055986	0.0963025442218026	GCST90199894
heJMbh	5VUBvW	Renal failure	4f0fyO	-0.00176505099370627	0.0160386289643137	0.91405047764322	GCST90199927
C7AiJ2	5VUBvW	Renal failure	zUOoy6	-0.00422138486539085	0.00943702127509137	0.658494528573348	GCST90199938
IpqT18	5VUBvW	Renal failure	6LouFv	0.00226657921080126	0.0101333573939129	0.825676032231287	GCST90199953
YYm9CT	5VUBvW	Renal failure	zBEeK8	0.00873735178964728	0.0112233779938565	0.444569876984873	GCST90199981
50akug	5VUBvW	Renal failure	Ft7oWB	0.00323931961606954	0.00966212970984471	0.740468105148927	GCST90199984
hm2Xp8	5VUBvW	Renal failure	0g9RWt	0.0204983070477082	0.0160069979265116	0.219787613898223	GCST90200113
3zMdNC	5VUBvW	Renal failure	p2NB1s	-0.00368640149566698	0.0123271155771399	0.768752638053859	GCST90200133
7wOxlb	5VUBvW	Renal failure	2RFMpJ	-0.000401907321990735	0.00864924486683066	0.96326761410954	GCST90200135
YGMrMP	5VUBvW	Renal failure	D47Fno	-0.000893703454856793	0.00817119247969736	0.913997039861482	GCST90200165
v7kdh5	5VUBvW	Renal failure	UNw0WK	-0.00045984028709295	0.00808080965911918	0.955055766232404	GCST90200166
gkMb8j	5VUBvW	Renal failure	ol6x3R	-0.012577222385111	0.0160807226625252	0.448150142891944	GCST90200176
JAY1YF	5VUBvW	Renal failure	KLO0oj	-0.0125549043965434	0.0114158800857503	0.286760591929747	GCST90200180
g870JX	5VUBvW	Renal failure	mLPeOJ	0.00398362952043226	0.0165147916642213	0.812273160285281	GCST90200198
2PhKWV	5VUBvW	Renal failure	FEvbZe	0.00536209807585848	0.0166496261949978	0.750199388841196	GCST90200209
syebDe	5VUBvW	Renal failure	fPSdV4	-0.0156793516610602	0.00982346983060794	0.122103656245584	GCST90200222
tITH7G	5VUBvW	Renal failure	xttWM5	-0.00582120130947038	0.00616016024010235	0.352755035773709	GCST90200236
Ia3NeT	5VUBvW	Renal failure	miLHVu	-0.00653842867328706	0.0107063392789074	0.547652155213616	GCST90200300
jaVSma	5VUBvW	Renal failure	xqBbi8	-0.0097095274739348	0.0141048181500307	0.501071060926887	GCST90200308
YAxbmC	5VUBvW	Renal failure	rpyKf2	-0.0300508491390069	0.0111701745034363	0.0137019740449698	GCST90200332
wiGChf	5VUBvW	Renal failure	qfwcBZ	-0.00551003899160857	0.0147096946147767	0.711258230336389	GCST90200346
q7N52g	5VUBvW	Renal failure	foPYwG	0.0101733613697137	0.00906797255718503	0.273004367121127	GCST90200380
zOYXXR	5VUBvW	Renal failure	uB9AWQ	-0.00737872312095202	0.0143211617748152	0.612660527151526	GCST90200389
sUc4S3	5VUBvW	Renal failure	JBMPIW	-0.00965130829766086	0.0105572837596716	0.370997458754904	GCST90200421
eJQlAT	5VUBvW	Renal failure	QJWlnC	-0.0023005458035	0.0111716276031199	0.838659401649584	GCST90200425
DyoO0O	5VUBvW	Renal failure	k3nt8I	-0.000830120920570295	0.00956720317715861	0.931473972285033	GCST90200470
Gz6tYY	5VUBvW	Renal failure	qbokNJ	-0.00522223587084477	0.0167469692155066	0.760113267191337	GCST90200496
9F8woj	5VUBvW	Renal failure	LsIGjP	0.038931012125849	0.0167082684862455	0.0332201524506729	GCST90200522
SbK3Af	5VUBvW	Renal failure	JA6CDb	0.00418700017352288	0.0148438594455692	0.782330743242112	GCST90200530
ayNBXy	5VUBvW	Renal failure	WgqiGX	0.00480799874258034	0.0117244332259528	0.687541711783362	GCST90200531
l47ntz	5VUBvW	Renal failure	5TrA8E	-0.0170572630291916	0.0116091224835297	0.159013366156504	GCST90200543
4cMhzP	5VUBvW	Renal failure	qTcQXK	0.00117718228118228	0.00906346727998821	0.897622499376166	GCST90200578
smv593	5VUBvW	Renal failure	XEYIMm	-0.00851479018026897	0.0064762680214531	0.198231901786815	GCST90200581
JKLNLc	5VUBvW	Renal failure	VcNbJh	-0.000523001197650111	0.0156394697684532	0.973611351136414	GCST90200596
HVWOqy	5VUBvW	Renal failure	Ul7QkS	-0.000267490799815941	0.0137944071549188	0.984754768009185	GCST90200617
X3b1XN	5VUBvW	Renal failure	s2FKeA	0.00323511151636252	0.0116394786790755	0.784408183767632	GCST90200635
v2qtO0	5VUBvW	Renal failure	V2qEdV	0.00251048549385989	0.0117054424326844	0.831790870939051	GCST90200650
0Qv5Tb	5VUBvW	Renal failure	uTLVOY	0.00568217537577187	0.00676418193336969	0.407531763263294	GCST90200689
GC3eTV	5VUBvW	Renal failure	jV1oaB	-0.00735761477525812	0.00622339056618997	0.247413271522863	GCST90200706
x7L2YU	5VUBvW	Renal failure	2zHANA	0.00169259317570395	0.00989369096962227	0.865800100462888	GCST90200711
XJ7vCk	5VUBvW	Renal failure	B9cSby	-0.00367508230673186	0.00877894589813541	0.678472467253748	GCST90200730
030lnf	5VUBvW	Renal failure	T8lrxk	0.00410762370927079	0.0110553787803962	0.715423972213791	GCST90200731
Bcrd8F	5VUBvW	Renal failure	qHpboA	-0.00808205560770117	0.0095689196188276	0.408315961101455	GCST90200732
4QXeEq	5VUBvW	Renal failure	2peSeD	-0.012027072633752	0.0124551197099772	0.34576005690656	GCST90200741
IlGlxf	5VUBvW	Renal failure	mZGipa	0.00102271497052003	0.00617103021875958	0.869884250750935	GCST90200758
cOWKAo	5VUBvW	Renal failure	Jta0Qn	0.00799028463704581	0.0161457343442893	0.628939700860532	GCST90200766
VSqClR	5VUBvW	Renal failure	NIyvds	0.00843106693031161	0.0129074486940526	0.519840381461611	GCST90200769
QrZrIM	5VUBvW	Renal failure	KsauYj	-0.0063895621558499	0.0111402552566748	0.573365323814794	GCST90200791
U16jrl	5VUBvW	Renal failure	VKb8vK	0.00913872778066572	0.00770432114138415	0.246277310094997	GCST90200871
1LEmZe	5VUBvW	Renal failure	bPFMGl	0.00887097928915362	0.0104209407157874	0.40379329535552	GCST90200875
FCOqNX	5VUBvW	Renal failure	t3ui9Y	-0.00746725922859248	0.0125836329928116	0.562371612238409	GCST90200901
C2FGRi	5VUBvW	Renal failure	U2YaBm	0.000215451428743593	0.00964444406020518	0.982369872961805	GCST90200911
IQZ0V5	5VUBvW	Renal failure	JAArNh	-0.00730985004165504	0.012177492222632	0.557915120218216	GCST90200936
hBUGFf	5VUBvW	Renal failure	3UGA6W	0.00170014629452655	0.0156540791867286	0.914715569323892	GCST90200999
kR8LD1	5VUBvW	Renal failure	d82qvt	0.00695801359778743	0.00695761373141525	0.327688587769114	GCST90201013
