# Supplementary material for: The impact of beverage consumption on chronic renal failure risk and the mediation of serum metabolites: based on Mendelian randomization study
Source: Genes Nutr. 2025 Jul 11;20:14. doi: 10.1186/s12263-025-00773-w (PMC12247210; doi:10.1186/s12263-025-00773-w)
Supplement: Supplementary file 17 — Supplementary Material 17. [file 12263_2025_773_MOESM17_ESM.csv]

id.exposure	id.outcome	outcome	exposure	egger_intercept	se	pval
bRWpy2	5VUBvW	Renal failure	IoK9M1	-0.013346883901117	0.00827468999856298	0.119822976357239
GAr4my	5VUBvW	Renal failure	JajL4Z	-0.00225648732113116	0.0130638232838484	0.864601306495772
y1x3hR	5VUBvW	Renal failure	biXtKm	-0.0210643976833081	0.0197283191177214	0.299756512217803
mGKCYz	5VUBvW	Renal failure	K7SYHt	0.00344287954889821	0.0170299755384169	0.842335235979113
nuNNRI	5VUBvW	Renal failure	zXtCsf	-0.0210410583178275	0.0178195095158907	0.257359554136304
5zVHH9	5VUBvW	Renal failure	5WJBsJ	-0.00393555809650083	0.0115114688401364	0.735188116084069
tXNSoe	5VUBvW	Renal failure	39yYJv	0.00222730666607554	0.00761395788975205	0.77275262705330106
8a21Rc	5VUBvW	Renal failure	DcNFkh	-0.00468224575372408	0.00970418195860439	0.633824056159576
h5nNbl	5VUBvW	Renal failure	9oFjTl	-7.3650305064786e-4	0.00604107864059628	0.90402463746302
e0ObkB	5VUBvW	Renal failure	qq1O2L	0.0141689126642404	0.011020193661684	0.211334652170752
4sJzcR	5VUBvW	Renal failure	SEnhkX	-0.0132199934417917	0.0111897300246977	0.252005246971185
oRTHCx	5VUBvW	Renal failure	wz9Hi6	-0.0151236426223158	0.0149759795367395	0.325945675734615
IoXCBB	5VUBvW	Renal failure	fLexyw	-0.0215851695886618	0.0121072432055986	0.0963025442218026
heJMbh	5VUBvW	Renal failure	4f0fyO	-0.00176505099370627	0.0160386289643137	0.91405047764322
C7AiJ2	5VUBvW	Renal failure	zUOoy6	-0.00422138486539085	0.00943702127509137	0.658494528573348
IpqT18	5VUBvW	Renal failure	6LouFv	0.00226657921080126	0.0101333573939129	0.825676032231287
YYm9CT	5VUBvW	Renal failure	zBEeK8	0.00873735178964728	0.0112233779938565	0.444569876984873
50akug	5VUBvW	Renal failure	Ft7oWB	0.00323931961606954	0.00966212970984471	0.740468105148927
hm2Xp8	5VUBvW	Renal failure	0g9RWt	0.0204983070477082	0.0160069979265116	0.219787613898223
3zMdNC	5VUBvW	Renal failure	p2NB1s	-0.00368640149566698	0.0123271155771399	0.768752638053859
7wOxlb	5VUBvW	Renal failure	2RFMpJ	-4.0190732199073e-4	0.00864924486683066	0.96326761410954
YGMrMP	5VUBvW	Renal failure	D47Fno	-8.9370345485679e-4	0.00817119247969736	0.913997039861482
v7kdh5	5VUBvW	Renal failure	UNw0WK	-4.5984028709295e-4	0.00808080965911918	0.955055766232404
gkMb8j	5VUBvW	Renal failure	ol6x3R	-0.012577222385111	0.0160807226625252	0.448150142891944
JAY1YF	5VUBvW	Renal failure	KLO0oj	-0.0125549043965434	0.0114158800857503	0.286760591929747
g870JX	5VUBvW	Renal failure	mLPeOJ	0.00398362952043226	0.0165147916642213	0.812273160285281
2PhKWV	5VUBvW	Renal failure	FEvbZe	0.00536209807585848	0.0166496261949978	0.750199388841196
syebDe	5VUBvW	Renal failure	fPSdV4	-0.0156793516610602	0.00982346983060794	0.122103656245584
tITH7G	5VUBvW	Renal failure	xttWM5	-0.00582120130947038	0.00616016024010235	0.352755035773709
Ia3NeT	5VUBvW	Renal failure	miLHVu	-0.00653842867328706	0.0107063392789074	0.547652155213616
jaVSma	5VUBvW	Renal failure	xqBbi8	-0.0097095274739348	0.0141048181500307	0.501071060926887
YAxbmC	5VUBvW	Renal failure	rpyKf2	-0.0300508491390069	0.0111701745034363	0.0137019740449698
wiGChf	5VUBvW	Renal failure	qfwcBZ	-0.00551003899160857	0.0147096946147767	0.711258230336389
q7N52g	5VUBvW	Renal failure	foPYwG	0.0101733613697137	0.00906797255718503	0.273004367121127
zOYXXR	5VUBvW	Renal failure	uB9AWQ	-0.00737872312095202	0.0143211617748152	0.612660527151526
sUc4S3	5VUBvW	Renal failure	JBMPIW	-0.00965130829766086	0.0105572837596716	0.370997458754904
eJQlAT	5VUBvW	Renal failure	QJWlnC	-0.0023005458035	0.0111716276031199	0.838659401649584
DyoO0O	5VUBvW	Renal failure	k3nt8I	-8.3012092057029e-4	0.00956720317715861	0.931473972285033
Gz6tYY	5VUBvW	Renal failure	qbokNJ	-0.00522223587084477	0.0167469692155066	0.760113267191337
9F8woj	5VUBvW	Renal failure	LsIGjP	0.038931012125849	0.0167082684862455	0.0332201524506729
SbK3Af	5VUBvW	Renal failure	JA6CDb	0.00418700017352288	0.0148438594455692	0.782330743242112
ayNBXy	5VUBvW	Renal failure	WgqiGX	0.00480799874258034	0.0117244332259528	0.687541711783362
l47ntz	5VUBvW	Renal failure	5TrA8E	-0.0170572630291916	0.0116091224835297	0.159013366156504
4cMhzP	5VUBvW	Renal failure	qTcQXK	0.00117718228118228	0.00906346727998821	0.897622499376166
smv593	5VUBvW	Renal failure	XEYIMm	-0.00851479018026897	0.0064762680214531	0.198231901786815
JKLNLc	5VUBvW	Renal failure	VcNbJh	-5.2300119765011e-4	0.0156394697684532	0.973611351136414
HVWOqy	5VUBvW	Renal failure	Ul7QkS	-2.6749079981594e-4	0.0137944071549188	0.984754768009185
X3b1XN	5VUBvW	Renal failure	s2FKeA	0.00323511151636252	0.0116394786790755	0.784408183767632
v2qtO0	5VUBvW	Renal failure	V2qEdV	0.00251048549385989	0.0117054424326844	0.831790870939051
0Qv5Tb	5VUBvW	Renal failure	uTLVOY	0.00568217537577187	0.00676418193336969	0.407531763263294
GC3eTV	5VUBvW	Renal failure	jV1oaB	-0.00735761477525812	0.00622339056618997	0.247413271522863
x7L2YU	5VUBvW	Renal failure	2zHANA	0.00169259317570395	0.00989369096962227	0.865800100462888
XJ7vCk	5VUBvW	Renal failure	B9cSby	-0.00367508230673186	0.00877894589813541	0.678472467253748
030lnf	5VUBvW	Renal failure	T8lrxk	0.00410762370927079	0.0110553787803962	0.715423972213791
Bcrd8F	5VUBvW	Renal failure	qHpboA	-0.00808205560770117	0.0095689196188276	0.408315961101455
4QXeEq	5VUBvW	Renal failure	2peSeD	-0.012027072633752	0.0124551197099772	0.34576005690656
IlGlxf	5VUBvW	Renal failure	mZGipa	0.00102271497052003	0.00617103021875958	0.869884250750935
cOWKAo	5VUBvW	Renal failure	Jta0Qn	0.00799028463704581	0.0161457343442893	0.628939700860532
VSqClR	5VUBvW	Renal failure	NIyvds	0.00843106693031161	0.0129074486940526	0.519840381461611
QrZrIM	5VUBvW	Renal failure	KsauYj	-0.0063895621558499	0.0111402552566748	0.573365323814794
U16jrl	5VUBvW	Renal failure	VKb8vK	0.00913872778066572	0.00770432114138415	0.246277310094997
1LEmZe	5VUBvW	Renal failure	bPFMGl	0.00887097928915362	0.0104209407157874	0.40379329535552
FCOqNX	5VUBvW	Renal failure	t3ui9Y	-0.00746725922859248	0.0125836329928116	0.562371612238409
C2FGRi	5VUBvW	Renal failure	U2YaBm	2.1545142874359e-4	0.00964444406020518	0.982369872961805
IQZ0V5	5VUBvW	Renal failure	JAArNh	-0.00730985004165504	0.012177492222632	0.557915120218216
hBUGFf	5VUBvW	Renal failure	3UGA6W	0.00170014629452655	0.0156540791867286	0.914715569323892
kR8LD1	5VUBvW	Renal failure	d82qvt	0.00695801359778743	0.00695761373141525	0.327688587769114
