# Supplementary material for: The impact of beverage consumption on chronic renal failure risk and the mediation of serum metabolites: based on Mendelian randomization study
Source: Genes Nutr. 2025 Jul 11;20:14. doi: 10.1186/s12263-025-00773-w (PMC12247210; doi:10.1186/s12263-025-00773-w)
Supplement: Supplementary file 18 — Supplementary Material 18. [file 12263_2025_773_MOESM18_ESM.xls]

## Sheet: Sheet1
[[1]]
[[1]]$`Main MR results`
Exposure MR Analysis Causal Estimate Sd T-stat P-value
1 beta.exposure Raw -0.1947707 0.08722775 -2.232899 0.03778259
2 beta.exposure Outlier-corrected NA NA NA NA
[[1]]$`MR-PRESSO results`
[[1]]$`MR-PRESSO results`$`Global Test`
[[1]]$`MR-PRESSO results`$`Global Test`$RSSobs
[1] 18.84592
[[1]]$`MR-PRESSO results`$`Global Test`$Pvalue
[1] 0.628
attr(,"id.exposure")
[1] "n7MOKj"
attr(,"id.outcome")
[1] "UHqVOt"
attr(,"exposure")
[1] "Alcohol consumption"
attr(,"outcome")
[1] "GCST90200596"
[1] ","
[1] FALSE
[1] FALSE
id.exposure	id.outcome	outcome	exposure	egger_intercept	se	pval
n7MOKj	UHqVOt	GCST90200596	Alcohol consumption	0.0410614622335349	0.0356392931497327	0.264336477384808
id.exposure	id.outcome	outcome	exposure	method	Q	Q_df	Q_pval
n7MOKj	UHqVOt	GCST90200596	Alcohol consumption	MR Egger	15.4798673650386	18	0.628797164936391
n7MOKj	UHqVOt	GCST90200596	Alcohol consumption	Inverse variance weighted	16.8072943987797	19	0.602921401383207
[[1]]
[[1]]$`Main MR results`
Exposure MR Analysis Causal Estimate Sd T-stat P-value
1 beta.exposure Raw -0.1822159 0.0718318 -2.536702 0.02011818
2 beta.exposure Outlier-corrected NA NA NA NA
[[1]]$`MR-PRESSO results`
[[1]]$`MR-PRESSO results`$`Global Test`
[[1]]$`MR-PRESSO results`$`Global Test`$RSSobs
[1] 16.16942
[[1]]$`MR-PRESSO results`$`Global Test`$Pvalue
[1] 0.738
attr(,"id.exposure")
[1] "jH92WZ"
attr(,"id.outcome")
[1] "FlL18l"
attr(,"exposure")
[1] "Alcohol consumption"
attr(,"outcome")
[1] "GCST90200901"
[1] ","
[1] FALSE
[1] FALSE
id.exposure	id.outcome	outcome	exposure	egger_intercept	se	pval
jH92WZ	FlL18l	GCST90200901	Alcohol consumption	-0.0148362	0.0315977331925804	0.64432628918744
id.exposure	id.outcome	outcome	exposure	method	Q	Q_df	Q_pval
jH92WZ	FlL18l	GCST90200901	Alcohol consumption	MR Egger	14.3299076490751	18	0.707345622114584
jH92WZ	FlL18l	GCST90200901	Alcohol consumption	Inverse variance weighted	14.550369087167	19	0.750714763756463
