# Supplementary material for: The impact of beverage consumption on chronic renal failure risk and the mediation of serum metabolites: based on Mendelian randomization study
Source: Genes Nutr. 2025 Jul 11;20:14. doi: 10.1186/s12263-025-00773-w (PMC12247210; doi:10.1186/s12263-025-00773-w)
Supplement: Supplementary file 19 — Supplementary Material 19. [file 12263_2025_773_MOESM19_ESM.xls]

## Sheet: Sheet1
id.exposure	id.outcome	outcome	exposure	egger_intercept	se	pval	id
pPkFEF	c07UW1	GCST90199938	Tea consumption	-0.0274188	0.0199091429828831	0.181162039628103	exp_dat_GCST90199938_
QL9K0T	39REw3	GCST90200380	Tea consumption	0.00677163798327757	0.0131663370959889	0.611735882842684	exp_dat_GCST90200380_
pIbIM7	tnjrNl	GCST90200421	Tea consumption	0.0154856448669955	0.0127343263779577	0.235789698803773	exp_dat_GCST90200421_
PobFoA	0A2QJJ	GCST90200596	Tea consumption	-0.045898	0.0208712944506455	0.0377484843786152	exp_dat_GCST90200596_
[[1]]
[[1]]$`Main MR results`
Exposure MR Analysis Causal Estimate Sd T-stat P-value
1 beta.exposure Raw 1.6036355 0.5884011 2.725412 0.01155676
2 beta.exposure Outlier-corrected 0.5529265 0.4855373 1.138793 0.26651228
[[1]]$`MR-PRESSO results`
[[1]]$`MR-PRESSO results`$`Global Test`
[[1]]$`MR-PRESSO results`$`Global Test`$RSSobs
[1] 71.36826
[[1]]$`MR-PRESSO results`$`Global Test`$Pvalue
[1] "<0.001"
[[1]]$`MR-PRESSO results`$`Outlier Test`
RSSobs Pvalue
1 3.088075e-05 1
2 6.256292e-05 1
3 7.292629e-04 1
4 9.995176e-04 1
5 8.122685e-04 1
6 9.180901e-05 1
7 1.836006e-04 1
8 2.171440e-04 1
9 1.882992e-06 1
10 2.932279e-05 1
11 1.500251e-04 1
12 2.694676e-05 1
13 5.928011e-03 <0.026
14 2.780403e-04 1
15 1.388896e-03 0.546
16 7.248465e-04 1
17 3.101336e-03 0.026
18 9.983534e-04 1
19 8.538457e-05 1
20 6.743406e-07 1
21 3.753317e-04 1
22 1.561457e-06 1
23 5.285456e-03 0.13
24 1.009707e-05 1
25 1.620260e-04 1
26 2.778306e-03 0.208
[[1]]$`MR-PRESSO results`$`Distortion Test`
[[1]]$`MR-PRESSO results`$`Distortion Test`$`Outliers Indices`
[1] 13 17
[[1]]$`MR-PRESSO results`$`Distortion Test`$`Distortion Coefficient`
beta.exposure
190.027
[[1]]$`MR-PRESSO results`$`Distortion Test`$Pvalue
[1] 0.001
attr(,"id.exposure")
[1] "pPkFEF"
attr(,"id.outcome")
[1] "c07UW1"
attr(,"exposure")
[1] "Tea consumption"
attr(,"outcome")
[1] "GCST90199938"
[1] ","
[1] FALSE
[1] FALSE
[[1]]
[[1]]$`Main MR results`
Exposure MR Analysis Causal Estimate Sd T-stat P-value
1 beta.exposure Raw -1.090016 0.3570521 -3.052821 0.005316605
2 beta.exposure Outlier-corrected NA NA NA NA
[[1]]$`MR-PRESSO results`
[[1]]$`MR-PRESSO results`$`Global Test`
[[1]]$`MR-PRESSO results`$`Global Test`$RSSobs
[1] 23.85395
[[1]]$`MR-PRESSO results`$`Global Test`$Pvalue
[1] 0.658
attr(,"id.exposure")
[1] "QL9K0T"
attr(,"id.outcome")
[1] "39REw3"
attr(,"exposure")
[1] "Tea consumption"
attr(,"outcome")
[1] "GCST90200380"
[1] ","
[1] FALSE
[1] FALSE
[[1]]
[[1]]$`Main MR results`
Exposure MR Analysis Causal Estimate Sd T-stat P-value
1 beta.exposure Raw 0.8191814 0.3388635 2.417437 0.02325258
2 beta.exposure Outlier-corrected NA NA NA NA
[[1]]$`MR-PRESSO results`
[[1]]$`MR-PRESSO results`$`Global Test`
[[1]]$`MR-PRESSO results`$`Global Test`$RSSobs
[1] 22.79293
[[1]]$`MR-PRESSO results`$`Global Test`$Pvalue
[1] 0.701
attr(,"id.exposure")
[1] "pIbIM7"
attr(,"id.outcome")
[1] "tnjrNl"
attr(,"exposure")
[1] "Tea consumption"
attr(,"outcome")
[1] "GCST90200421"
[1] ","
[1] FALSE
[1] FALSE
[[1]]
[[1]]$`Main MR results`
Exposure MR Analysis Causal Estimate Sd T-stat P-value
1 beta.exposure Raw 1.33158704 0.6520643 2.0421099 0.05182382
2 beta.exposure Outlier-corrected 0.08620333 0.5011744 0.1720027 0.86493990
[[1]]$`MR-PRESSO results`
[[1]]$`MR-PRESSO results`$`Global Test`
[[1]]$`MR-PRESSO results`$`Global Test`$RSSobs
[1] 72.12157
[[1]]$`MR-PRESSO results`$`Global Test`$Pvalue
[1] "<0.001"
[[1]]$`MR-PRESSO results`$`Outlier Test`
RSSobs Pvalue
1 1.326087e-04 1
2 1.461897e-04 1
3 1.325587e-04 1
4 9.802167e-04 1
5 5.087123e-05 1
6 2.030454e-03 0.364
7 1.295005e-03 0.858
8 5.408169e-05 1
9 6.380897e-05 1
10 6.050252e-05 1
11 9.771985e-04 1
12 1.341459e-03 1
13 8.557238e-03 <0.026
14 2.583532e-04 1
15 3.056844e-05 1
16 2.096255e-04 1
17 4.050975e-03 <0.026
18 1.134793e-03 1
19 1.106062e-03 1
20 1.275821e-05 1
21 1.395577e-04 1
22 7.008316e-05 1
23 8.979992e-04 1
24 3.437261e-04 1
25 4.101637e-04 1
26 2.304051e-03 1
[[1]]$`MR-PRESSO results`$`Distortion Test`
[[1]]$`MR-PRESSO results`$`Distortion Test`$`Outliers Indices`
[1] 13 17
[[1]]$`MR-PRESSO results`$`Distortion Test`$`Distortion Coefficient`
beta.exposure
1444.7
[[1]]$`MR-PRESSO results`$`Distortion Test`$Pvalue
[1] "<0.001"
attr(,"id.exposure")
[1] "PobFoA"
attr(,"id.outcome")
[1] "0A2QJJ"
attr(,"exposure")
[1] "Tea consumption"
attr(,"outcome")
[1] "GCST90200596"
[1] ","
[1] FALSE
[1] FALSE
id.exposure	id.outcome	outcome	exposure	method	Q	Q_df	Q_pval
pPkFEF	c07UW1	GCST90199938	Tea consumption	MR Egger	57.5559014522667	24	0.000140202488025479
pPkFEF	c07UW1	GCST90199938	Tea consumption	Inverse variance weighted	62.1044175845352	25	5.32942008500077e-05
QL9K0T	39REw3	GCST90200380	Tea consumption	MR Egger	21.5315098136233	24	0.607207006476135
QL9K0T	39REw3	GCST90200380	Tea consumption	Inverse variance weighted	21.7960292109493	25	0.6474933487756
pIbIM7	tnjrNl	GCST90200421	Tea consumption	MR Egger	19.5235349123571	24	0.723523649167085
pIbIM7	tnjrNl	GCST90200421	Tea consumption	Inverse variance weighted	21.0023253635993	25	0.692479993745894
PobFoA	0A2QJJ	GCST90200596	Tea consumption	MR Egger	51.7410854991189	24	0.000845534022182729
PobFoA	0A2QJJ	GCST90200596	Tea consumption	Inverse variance weighted	62.1669905438927	25	5.22273045986064e-05
